# Supplementary material for: Crystal structure of 11-(2,3-di­meth­oxy­phen­yl)-14-methyl-12-oxa-8,14-di­aza­tetra­cyclo­[8.3.3.01,10.02,7]hexa­deca-2(7),3,5-triene-9,13-dione
Source: Acta Crystallogr E Crystallogr Commun. 2015 Apr 9;71(Pt 5):o293–4. doi: 10.1107/S2056989015006386 (PMC4420094; doi:10.1107/S2056989015006386)
Supplement: Supplementary file 1 [file e-71-0o293-sup1.cif]

##############################################################################
#                                                                            #
# This CIF contains the data in a paper accepted for publication in          #
# Acta Crystallographica Section E. It conforms to the requirements of       #
# Notes for Authors for Acta Crystallographica Section E, and has been       #
# peer reviewed under the auspices of the IUCr Commission on Journals.       #
#                                                                            #
# Full details of the Crystallographic Information File format               #
# are given in the paper "The Crystallographic Information File (CIF):       #
# a New Standard Archive File for Crystallography" by S. R. Hall, F. H.      #
# Allen and I. D. Brown [Acta Cryst. (1991), A47, 655-685].                  #
#                                                                            #
# The current version of the core CIF dictionary is obtainable from          #
# ftp://ftp.iucr.org/pub/cif_core.dic.                                       #
#                                                                            #
# Software is freely available for graphical display of the structure(s)     #
# in this CIF. For information consult the CIF software page                 #
# http://www.iucr.org/resources/cif/software.                                #
#                                                                            #
# This file may be used for bona fide research purposes within the           #
# scientific community so long as proper attribution is given to the journal # 
# article from which it was obtained.                                        #
#                                                                            #
##############################################################################
data_global
_audit_creation_method     SHELXL-97
_journal_date_recd_electronic     2015-03-23
_journal_date_accepted     2015-03-29
_journal_name_full     'Acta Crystallographica, Section E'
_journal_year     2015
_journal_volume     71
_journal_issue      5
_journal_page_first     o293
_journal_page_last     o294
_journal_paper_category     HO
_journal_paper_doi     10.1107/S2056989015006386
_journal_coeditor_code     HB7391
_publ_contact_author_name     'A. SubbiahPandi'
_publ_contact_author_address
;
  Department of Physics
  Presidency College
  Chennai 600 005
  India
;
_publ_contact_author_email     aspandian59@gmail.com
_publ_contact_author_fax     '091 044 2854 4894'
_publ_contact_author_phone     '091 044 2591061'
_publ_section_title
;\
Crystal structure of
11-(2,3-dimethoxyphenyl)-14-methyl-12-oxa-8,14-diazatetracyclo[8.3.3.0^1,\
10^.0^2,7^]hexadeca-2(7),3,5-triene-9,13-dione
;
loop_
    _publ_author_name
    _publ_author_address
    'M. P. Savithri'
;    Department of Physics
     Queen Mary's College  (Autonomous)
     Chennai 600 004
     India
;
    'M. Suresh'
;    Department of Organic Chemistry
     University of Madras
     Guindy Campus
     Chennai 600 025
     India
;
    'R. Raghunathan'
;    Department of Organic Chemistry
     University of Madras
     Guindy Campus
     Chennai 600 025
     India
;
    ' R. Raja'
;    Department of Physics
     Presidency College  (Autonomous)
     Chennai 600 005
     India
;
    'A. SubbiahPandi'
;    Department of Physics
     Presidency College  (Autonomous)
     Chennai 600 005
     India
;
_publ_section_synopsis     .
data_I
_database_code_depnum_ccdc_archive 'CCDC 1056691'
_audit_creation_method     SHELXL-97
_chemical_name_systematic
;\
11-(2,3-Dimethoxyphenyl)-14-methyl-12-oxa-8,14-\
diazatetracyclo[8.3.3.0^1,10^.0^2,7^]hexadeca-2(7),3,5-triene-9,13-dione
;
_chemical_name_common     ?
_chemical_formula_moiety     'C22 H22 N2 O5'
_chemical_formula_sum     'C22 H22 N2 O5'
_chemical_formula_iupac     'C22 H22 N2 O5'
_chemical_formula_weight     394.42
_chemical_melting_point     ?
_symmetry_cell_setting     triclinic
_symmetry_space_group_name_H-M     'P -1'
_symmetry_space_group_name_Hall     '-P 1'
loop_
    _symmetry_equiv_pos_as_xyz
    'x, y, z'
    '-x, -y, -z'
_cell_length_a     10.1360(4)
_cell_length_b     10.3198(4)
_cell_length_c     18.8973(7)
_cell_angle_alpha     89.079(2)
_cell_angle_beta     74.955(2)
_cell_angle_gamma     89.406(2)
_cell_volume     1908.64(13)
_cell_formula_units_Z     4
_cell_measurement_reflns_used     6717
_cell_measurement_theta_min     1.12
_cell_measurement_theta_max     25.00
_cell_measurement_temperature     293(2)
_exptl_crystal_description     Block
_exptl_crystal_colour     Colourless
_exptl_crystal_size_max     0.35
_exptl_crystal_size_mid     0.30
_exptl_crystal_size_min     0.30
_exptl_crystal_density_diffrn     1.373
_exptl_crystal_density_meas     ?
_exptl_crystal_density_method     'not measured'
_exptl_crystal_F_000     832
_exptl_absorpt_coefficient_mu     0.098
_exptl_absorpt_correction_type     multi-scan
_exptl_absorpt_process_details
;
(SADABS; Bruker, 2004)
;
_exptl_absorpt_correction_T_min     0.9665
_exptl_absorpt_correction_T_max     0.9711
_exptl_special_details
;
;
_diffrn_ambient_temperature     293(2)
_diffrn_radiation_type     MoK\a
_diffrn_radiation_wavelength     0.71073
_diffrn_radiation_source     'fine-focus sealed tube'
_diffrn_radiation_monochromator     graphite
_diffrn_measurement_device_type     'Bruker Kappa APEXII CCD'
_diffrn_measurement_method     '\w and \f scans '
_diffrn_detector_area_resol_mean     ?
_diffrn_reflns_number     35145
_diffrn_reflns_av_R_equivalents     0.0281
_diffrn_reflns_av_sigmaI/netI     0.0213
_diffrn_reflns_theta_min     1.12
_diffrn_reflns_theta_max     25.00
_diffrn_reflns_theta_full     25.00
_diffrn_measured_fraction_theta_max     0.999
_diffrn_measured_fraction_theta_full     0.999
_diffrn_reflns_limit_h_min     -12
_diffrn_reflns_limit_h_max     12
_diffrn_reflns_limit_k_min     -12
_diffrn_reflns_limit_k_max     12
_diffrn_reflns_limit_l_min     -22
_diffrn_reflns_limit_l_max     22
_diffrn_standards_number     ?
_diffrn_standards_interval_count     ?
_diffrn_standards_interval_time     ?
_diffrn_standards_decay_%     ?
_refine_special_details
;
 Refinement of F^2^ against ALL reflections.  The weighted R-factor wR and
 goodness of fit S are based on F^2^, conventional R-factors R are based
 on F, with F set to zero for negative F^2^. The threshold expression of
 F^2^ > 2sigma(F^2^) is used only for calculating R-factors(gt) etc. and is
 not relevant to the choice of reflections for refinement.  R-factors based
 on F^2^ are statistically about twice as large as those based on F, and R-
 factors based on ALL data will be even larger.
;
_reflns_number_total     6717
_reflns_number_gt     5408
_reflns_threshold_expression     I>2\s(I)
_refine_ls_structure_factor_coef     Fsqd
_refine_ls_matrix_type     full
_refine_ls_R_factor_all     0.0606
_refine_ls_R_factor_gt     0.0474
_refine_ls_wR_factor_gt     0.1161
_refine_ls_wR_factor_ref     0.1279
_refine_ls_goodness_of_fit_ref     1.022
_refine_ls_restrained_S_all     1.022
_refine_ls_number_reflns     6717
_refine_ls_number_parameters     532
_refine_ls_number_restraints     0
_refine_ls_hydrogen_treatment     mixed
_refine_ls_weighting_scheme     calc
_refine_ls_weighting_details
         'calc w=1/[\s^2^(Fo^2^)+(0.0555P)^2^+1.1105P] where P=(Fo^2^+2Fc^2^)/3'
_atom_sites_solution_hydrogens     geom
_atom_sites_solution_primary     direct
_atom_sites_solution_secondary     difmap
_refine_ls_shift/su_max     0.000
_refine_ls_shift/su_mean     0.000
_refine_diff_density_max     0.645
_refine_diff_density_min     -0.543
_refine_ls_extinction_method
;
SHELXL97 (Sheldrick, 2008)
;
_refine_ls_extinction_coef     0.0073(9)
_refine_ls_extinction_expression
                                  'Fc^*^=kFc[1+0.001xFc^2^\l^3^/sin(2\q)]^-1/4^'
loop_
    _atom_type_symbol
    _atom_type_description
    _atom_type_scat_dispersion_real
    _atom_type_scat_dispersion_imag
    _atom_type_scat_source
    'C' 'C' 0.0033 0.0016
                         'International Tables Vol C Tables 4.2.6.8 and 6.1.1.4'
    'H' 'H' 0.0000 0.0000
                         'International Tables Vol C Tables 4.2.6.8 and 6.1.1.4'
    'N' 'N' 0.0061 0.0033
                         'International Tables Vol C Tables 4.2.6.8 and 6.1.1.4'
    'O' 'O' 0.0106 0.0060
                         'International Tables Vol C Tables 4.2.6.8 and 6.1.1.4'
_computing_data_collection
;
APEX2 (Bruker, 2004)
;
_computing_cell_refinement
;
SAINT (Bruker, 2004)
;
_computing_data_reduction
;
SAINT (Bruker, 2004)
;
_computing_structure_solution
;
SHELXS97 (Sheldrick, 2008)
;
_computing_structure_refinement
;
SHELXL97 (Sheldrick, 2008)
;
_computing_molecular_graphics
;
ORTEP-3 for Windows (Farrugia, 2012)
;
_computing_publication_material
;
SHELXL97 (Sheldrick, 2008) and PLATON (Spek, 2009)
;
loop_
    _atom_site_type_symbol
    _atom_site_label
    _atom_site_fract_x
    _atom_site_fract_y
    _atom_site_fract_z
    _atom_site_U_iso_or_equiv
    _atom_site_adp_type
    _atom_site_calc_flag
    _atom_site_refinement_flags
    _atom_site_occupancy
    _atom_site_symmetry_multiplicity
    _atom_site_disorder_assembly
    _atom_site_disorder_group
    C C10B 1.0615(3) 0.7030(3) -0.25020(16) 0.0810(9) Uani d . 1 1 . .
    H H10A 1.0438 0.7943 -0.2528 0.121 Uiso calc R 1 1 . .
    H H10B 1.0127 0.6574 -0.2792 0.121 Uiso calc R 1 1 . .
    H H10C 1.1577 0.6868 -0.2686 0.121 Uiso calc R 1 1 . .
    H H8A 0.517(2) 0.461(2) 0.0654(12) 0.049(6) Uiso d . 1 1 . .
    H H8 0.057(3) 0.546(2) 0.4402(13) 0.061(7) Uiso d . 1 1 . .
    C C1A 0.71903(18) 0.15796(17) 0.06757(10) 0.0323(4) Uani d . 1 1 . .
    O O12A 0.95534(13) 0.20658(13) 0.02653(8) 0.0433(4) Uani d . 1 1 . .
    O O9A 0.61164(15) 0.38520(14) -0.05792(7) 0.0448(4) Uani d . 1 1 . .
    N N8A 0.57191(17) 0.39272(17) 0.06429(9) 0.0379(4) Uani d . 1 1 . .
    C C9A 0.63693(18) 0.34543(18) -0.00142(10) 0.0324(4) Uani d . 1 1 . .
    O O13A 0.90527(15) 0.03882(14) 0.10304(9) 0.0530(4) Uani d . 1 1 . .
    O O7A' 0.86006(16) 0.55593(14) -0.04580(8) 0.0513(4) Uani d . 1 1 . .
    C C11A 0.88282(18) 0.30883(18) -0.00169(10) 0.0337(4) Uani d . 1 1 . .
    H H11A 0.8642 0.3801 0.0333 0.040 Uiso calc R 1 1 . .
    C C7A 0.5767(2) 0.34058(19) 0.13261(10) 0.0367(4) Uani d . 1 1 . .
    C C10A 0.74578(18) 0.24380(17) -0.00209(10) 0.0301(4) Uani d . 1 1 . .
    N N14A 0.64191(16) 0.04987(15) 0.04930(9) 0.0389(4) Uani d . 1 1 . .
    C C1A' 0.97041(19) 0.35816(18) -0.07344(11) 0.0363(4) Uani d . 1 1 . .
    C C2A 0.64674(19) 0.22556(19) 0.13708(10) 0.0355(4) Uani d . 1 1 . .
    C C16A 0.7560(2) 0.14502(19) -0.06377(11) 0.0400(5) Uani d . 1 1 . .
    H H16A 0.6961 0.1700 -0.0943 0.048 Uiso calc R 1 1 . .
    H H16B 0.8489 0.1397 -0.0943 0.048 Uiso calc R 1 1 . .
    C C13A 0.8671(2) 0.12459(19) 0.06982(11) 0.0378(5) Uani d . 1 1 . .
    C C2A' 0.9520(2) 0.48460(18) -0.09543(11) 0.0362(4) Uani d . 1 1 . .
    C C3A' 1.0346(2) 0.5333(2) -0.16135(12) 0.0457(5) Uani d . 1 1 . .
    C C3A 0.6440(2) 0.1761(2) 0.20631(12) 0.0504(6) Uani d . 1 1 . .
    H H3A 0.6921 0.1004 0.2105 0.060 Uiso calc R 1 1 . .
    C C15A 0.7124(2) 0.0159(2) -0.02557(12) 0.0449(5) Uani d . 1 1 . .
    H H15A 0.6518 -0.0293 -0.0489 0.054 Uiso calc R 1 1 . .
    H H15B 0.7912 -0.0388 -0.0265 0.054 Uiso calc R 1 1 . .
    C C6A 0.5070(2) 0.4038(2) 0.19557(12) 0.0512(6) Uani d . 1 1 . .
    H H6A 0.4620 0.4818 0.1921 0.061 Uiso calc R 1 1 . .
    O O9A' 1.0186(2) 0.66034(16) -0.17763(10) 0.0789(6) Uani d . 1 1 . .
    C C6A' 1.0697(2) 0.2811(2) -0.11824(14) 0.0544(6) Uani d . 1 1 . .
    H H6A' 1.0829 0.1963 -0.1039 0.065 Uiso calc R 1 1 . .
    C C4A' 1.1314(3) 0.4546(2) -0.20506(14) 0.0599(6) Uani d . 1 1 . .
    H H4A' 1.1855 0.4864 -0.2493 0.072 Uiso calc R 1 1 . .
    C C4A 0.5714(3) 0.2371(3) 0.26883(13) 0.0615(7) Uani d . 1 1 . .
    H H4A 0.5680 0.2010 0.3147 0.074 Uiso calc R 1 1 . .
    C C17A 0.6138(2) -0.0621(2) 0.09891(14) 0.0548(6) Uani d . 1 1 . .
    H H17A 0.5677 -0.0341 0.1473 0.082 Uiso calc R 1 1 . .
    H H17B 0.6983 -0.1040 0.1000 0.082 Uiso calc R 1 1 . .
    H H17C 0.5571 -0.1219 0.0821 0.082 Uiso calc R 1 1 . .
    C C5A 0.5043(3) 0.3513(3) 0.26324(13) 0.0610(7) Uani d . 1 1 . .
    H H5A 0.4568 0.3934 0.3054 0.073 Uiso calc R 1 1 . .
    C C8A' 0.7778(3) 0.6521(2) -0.06863(16) 0.0621(7) Uani d . 1 1 . .
    H H8A1 0.7195 0.6925 -0.0264 0.093 Uiso calc R 1 1 . .
    H H8A2 0.7228 0.6124 -0.0966 0.093 Uiso calc R 1 1 . .
    H H8A3 0.8354 0.7163 -0.0984 0.093 Uiso calc R 1 1 . .
    C C5A' 1.1486(3) 0.3291(3) -0.18348(15) 0.0672(7) Uani d . 1 1 . .
    H H5A' 1.2143 0.2764 -0.2133 0.081 Uiso calc R 1 1 . .
    N N8 0.12270(18) 0.60382(17) 0.43819(9) 0.0413(4) Uani d . 1 1 . .
    O O12 0.29646(15) 0.96066(13) 0.46254(8) 0.0480(4) Uani d . 1 1 . .
    C C1 0.36492(18) 0.74700(18) 0.42665(10) 0.0334(4) Uani d . 1 1 . .
    C C2 0.31784(19) 0.71338(18) 0.35954(10) 0.0348(4) Uani d . 1 1 . .
    C C7 0.1971(2) 0.64514(18) 0.36828(10) 0.0360(4) Uani d . 1 1 . .
    O O9 0.09671(17) 0.57648(16) 0.55871(8) 0.0579(5) Uani d . 1 1 . .
    O O13 0.50407(15) 0.94355(15) 0.38830(9) 0.0551(4) Uani d . 1 1 . .
    C C10 0.25101(19) 0.74324(18) 0.49834(10) 0.0322(4) Uani d . 1 1 . .
    C C11 0.1820(2) 0.87718(18) 0.49699(11) 0.0374(4) Uani d . 1 1 . .
    H H11 0.1197 0.8733 0.4652 0.045 Uiso calc R 1 1 . .
    N N14 0.46780(16) 0.65966(17) 0.44204(10) 0.0423(4) Uani d . 1 1 . .
    C C9 0.1510(2) 0.63346(19) 0.50162(10) 0.0372(4) Uani d . 1 1 . .
    C C13 0.4009(2) 0.89217(19) 0.42184(11) 0.0388(5) Uani d . 1 1 . .
    C C1' 0.1075(2) 0.93454(19) 0.56880(12) 0.0426(5) Uani d . 1 1 . .
    C C3 0.3898(2) 0.7494(2) 0.28913(11) 0.0426(5) Uani d . 1 1 . .
    H H3 0.4697 0.7969 0.2823 0.051 Uiso calc R 1 1 . .
    C C4 0.3449(2) 0.7160(2) 0.22934(11) 0.0471(5) Uani d . 1 1 . .
    H H4 0.3957 0.7387 0.1824 0.057 Uiso calc R 1 1 . .
    C C2' -0.0258(2) 0.8978(2) 0.60066(11) 0.0432(5) Uani d . 1 1 . .
    C C16 0.3306(2) 0.7269(2) 0.55711(11) 0.0437(5) Uani d . 1 1 . .
    H H16C 0.3282 0.8066 0.5840 0.052 Uiso calc R 1 1 . .
    H H16D 0.2918 0.6580 0.5914 0.052 Uiso calc R 1 1 . .
    C C6 0.1502(2) 0.6138(2) 0.30803(11) 0.0461(5) Uani d . 1 1 . .
    H H6 0.0687 0.5691 0.3145 0.055 Uiso calc R 1 1 . .
    C C5 0.2246(2) 0.6489(2) 0.23883(11) 0.0491(5) Uani d . 1 1 . .
    H H5 0.1937 0.6273 0.1983 0.059 Uiso calc R 1 1 . .
    O O7' -0.07771(17) 0.8186(2) 0.55922(10) 0.0873(7) Uani d . 1 1 . .
    C C15 0.4763(2) 0.6935(2) 0.51562(12) 0.0511(6) Uani d . 1 1 . .
    H H15C 0.5360 0.7671 0.5137 0.061 Uiso calc R 1 1 . .
    H H15D 0.5109 0.6209 0.5389 0.061 Uiso calc R 1 1 . .
    C C3' -0.0965(2) 0.9489(2) 0.66811(13) 0.0518(6) Uani d . 1 1 . .
    C C6' 0.1686(3) 1.0237(3) 0.60371(16) 0.0825(10) Uani d . 1 1 . .
    H H6' 0.2582 1.0491 0.5828 0.099 Uiso calc R 1 1 . .
    O O9' -0.22558(19) 0.9071(3) 0.69852(11) 0.0991(8) Uani d . 1 1 . .
    C C17 0.5998(2) 0.6501(2) 0.38864(14) 0.0579(6) Uani d . 1 1 . .
    H H17D 0.6568 0.5892 0.4061 0.087 Uiso calc R 1 1 . .
    H H17E 0.6426 0.7335 0.3817 0.087 Uiso calc R 1 1 . .
    H H17F 0.5871 0.6212 0.3428 0.087 Uiso calc R 1 1 . .
    C C5' 0.0973(4) 1.0747(3) 0.66906(19) 0.1108(15) Uani d . 1 1 . .
    H H5' 0.1388 1.1352 0.6920 0.133 Uiso calc R 1 1 . .
    C C4' -0.0340(3) 1.0379(3) 0.70101(16) 0.0753(9) Uani d . 1 1 . .
    H H4' -0.0811 1.0736 0.7454 0.090 Uiso calc R 1 1 . .
    C C8' -0.1935(3) 0.7448(3) 0.58216(18) 0.0735(8) Uani d . 1 1 . .
    H H8'1 -0.2080 0.6977 0.5415 0.110 Uiso calc R 1 1 . .
    H H8'2 -0.2707 0.8003 0.6013 0.110 Uiso calc R 1 1 . .
    H H8'3 -0.1827 0.6849 0.6197 0.110 Uiso calc R 1 1 . .
    C C10' -0.2794(3) 0.9163(3) 0.77410(16) 0.0827(9) Uani d . 1 1 . .
    H H10D -0.3707 0.8829 0.7874 0.124 Uiso calc R 1 1 . .
    H H10E -0.2809 1.0055 0.7881 0.124 Uiso calc R 1 1 . .
    H H10F -0.2236 0.8670 0.7988 0.124 Uiso calc R 1 1 . .
loop_
    _atom_site_aniso_label
    _atom_site_aniso_U_11
    _atom_site_aniso_U_22
    _atom_site_aniso_U_33
    _atom_site_aniso_U_12
    _atom_site_aniso_U_13
    _atom_site_aniso_U_23
    C10B 0.101(2) 0.0716(19) 0.0727(19) -0.0136(17) -0.0279(17) 0.0330(15)
    C1A 0.0312(10) 0.0281(9) 0.0380(10) 0.0034(7) -0.0103(8) 0.0037(8)
    O12A 0.0312(7) 0.0457(8) 0.0549(9) 0.0008(6) -0.0157(6) 0.0150(7)
    O9A 0.0504(9) 0.0500(9) 0.0365(8) 0.0156(7) -0.0163(7) 0.0022(6)
    N8A 0.0395(9) 0.0367(9) 0.0354(9) 0.0147(8) -0.0066(7) 0.0016(7)
    C9A 0.0305(9) 0.0323(10) 0.0344(10) 0.0026(8) -0.0086(8) 0.0022(8)
    O13A 0.0475(9) 0.0455(9) 0.0692(11) 0.0064(7) -0.0221(8) 0.0192(8)
    O7A' 0.0623(10) 0.0355(8) 0.0500(9) 0.0118(7) -0.0041(8) -0.0015(7)
    C11A 0.0325(10) 0.0314(10) 0.0390(11) 0.0029(8) -0.0126(8) 0.0021(8)
    C7A 0.0365(10) 0.0396(11) 0.0332(10) 0.0015(8) -0.0074(8) -0.0003(8)
    C10A 0.0294(9) 0.0294(9) 0.0322(10) 0.0035(7) -0.0095(8) 0.0001(7)
    N14A 0.0348(9) 0.0306(8) 0.0509(10) -0.0021(7) -0.0107(8) 0.0028(7)
    C1A' 0.0311(10) 0.0357(10) 0.0417(11) -0.0013(8) -0.0089(8) 0.0011(8)
    C2A 0.0347(10) 0.0389(11) 0.0337(10) -0.0007(8) -0.0106(8) 0.0039(8)
    C16A 0.0434(11) 0.0382(11) 0.0385(11) 0.0031(9) -0.0106(9) -0.0069(9)
    C13A 0.0367(10) 0.0343(10) 0.0442(11) 0.0033(8) -0.0141(9) 0.0051(9)
    C2A' 0.0384(10) 0.0316(10) 0.0383(11) -0.0006(8) -0.0090(9) -0.0039(8)
    C3A' 0.0532(13) 0.0374(11) 0.0450(12) -0.0072(10) -0.0099(10) 0.0053(9)
    C3A 0.0544(13) 0.0573(14) 0.0417(12) 0.0022(11) -0.0171(11) 0.0096(10)
    C15A 0.0451(12) 0.0357(11) 0.0536(13) 0.0020(9) -0.0117(10) -0.0092(9)
    C6A 0.0553(14) 0.0508(13) 0.0428(13) 0.0082(11) -0.0045(10) -0.0073(10)
    O9A' 0.1098(16) 0.0449(10) 0.0646(12) 0.0027(10) 0.0074(11) 0.0184(9)
    C6A' 0.0436(12) 0.0444(13) 0.0654(15) 0.0104(10) 0.0025(11) 0.0081(11)
    C4A' 0.0549(14) 0.0604(15) 0.0526(14) -0.0031(12) 0.0070(12) 0.0084(12)
    C4A 0.0676(16) 0.0842(19) 0.0338(12) -0.0039(14) -0.0156(11) 0.0072(12)
    C17A 0.0480(13) 0.0396(12) 0.0730(16) -0.0069(10) -0.0091(12) 0.0135(11)
    C5A 0.0637(16) 0.0794(18) 0.0354(12) -0.0022(14) -0.0040(11) -0.0119(12)
    C8A' 0.0543(14) 0.0403(13) 0.090(2) 0.0068(11) -0.0166(14) 0.0033(12)
    C5A' 0.0538(15) 0.0607(16) 0.0698(17) 0.0129(12) 0.0144(13) 0.0020(13)
    N8 0.0456(10) 0.0458(10) 0.0310(9) -0.0206(8) -0.0067(7) 0.0022(7)
    O12 0.0506(9) 0.0326(7) 0.0507(9) -0.0067(6) 0.0046(7) 0.0040(6)
    C1 0.0315(10) 0.0352(10) 0.0326(10) -0.0048(8) -0.0066(8) 0.0031(8)
    C2 0.0374(10) 0.0339(10) 0.0307(10) -0.0024(8) -0.0046(8) 0.0006(8)
    C7 0.0418(11) 0.0346(10) 0.0305(10) -0.0045(8) -0.0071(8) 0.0015(8)
    O9 0.0753(11) 0.0630(10) 0.0348(8) -0.0380(9) -0.0126(8) 0.0138(7)
    O13 0.0449(9) 0.0522(9) 0.0619(10) -0.0192(7) -0.0023(8) 0.0087(8)
    C10 0.0333(10) 0.0345(10) 0.0293(9) -0.0060(8) -0.0088(8) 0.0019(8)
    C11 0.0358(10) 0.0372(11) 0.0365(11) -0.0057(8) -0.0049(8) 0.0047(8)
    N14 0.0338(9) 0.0466(10) 0.0458(10) 0.0019(7) -0.0091(8) 0.0045(8)
    C9 0.0406(11) 0.0379(11) 0.0318(10) -0.0099(9) -0.0070(9) 0.0035(8)
    C13 0.0380(11) 0.0403(11) 0.0372(11) -0.0088(9) -0.0081(9) 0.0046(9)
    C1' 0.0447(12) 0.0347(11) 0.0440(12) -0.0009(9) -0.0041(9) 0.0012(9)
    C3 0.0424(11) 0.0434(12) 0.0374(11) -0.0054(9) -0.0021(9) 0.0021(9)
    C4 0.0589(14) 0.0477(12) 0.0298(11) -0.0007(10) -0.0028(10) 0.0024(9)
    C2' 0.0395(11) 0.0517(12) 0.0386(11) 0.0032(9) -0.0106(9) -0.0002(9)
    C16 0.0473(12) 0.0494(12) 0.0385(11) -0.0036(10) -0.0184(10) 0.0034(9)
    C6 0.0535(13) 0.0474(12) 0.0387(12) -0.0120(10) -0.0137(10) -0.0025(9)
    C5 0.0679(15) 0.0490(13) 0.0326(11) -0.0033(11) -0.0167(10) -0.0033(9)
    O7' 0.0427(9) 0.153(2) 0.0628(12) -0.0300(11) -0.0035(8) -0.0395(12)
    C15 0.0451(12) 0.0608(14) 0.0531(14) -0.0037(11) -0.0234(11) 0.0089(11)
    C3' 0.0448(12) 0.0591(14) 0.0462(13) 0.0061(11) -0.0026(10) 0.0012(11)
    C6' 0.0755(19) 0.0697(18) 0.081(2) -0.0368(15) 0.0209(15) -0.0341(15)
    O9' 0.0486(11) 0.178(2) 0.0603(12) -0.0212(13) 0.0080(9) -0.0357(14)
    C17 0.0378(12) 0.0619(15) 0.0693(16) 0.0054(11) -0.0058(11) 0.0029(12)
    C5' 0.113(3) 0.090(2) 0.098(2) -0.056(2) 0.034(2) -0.056(2)
    C4' 0.087(2) 0.0551(16) 0.0642(17) -0.0073(14) 0.0179(15) -0.0229(13)
    C8' 0.0470(14) 0.0657(17) 0.104(2) -0.0104(12) -0.0114(14) -0.0082(16)
    C10' 0.0645(18) 0.103(2) 0.0633(18) -0.0090(16) 0.0159(14) -0.0132(16)
_geom_special_details
;
 All esds (except the esd in the dihedral angle between two l.s. planes)
 are estimated using the full covariance matrix.  The cell esds are taken
 into account individually in the estimation of esds in distances, angles
 and torsion angles; correlations between esds in cell parameters are only
 used when they are defined by crystal symmetry.  An approximate (isotropic)
 treatment of cell esds is used for estimating esds involving l.s. planes.
;
loop_
    _geom_bond_atom_site_label_1
    _geom_bond_atom_site_label_2
    _geom_bond_site_symmetry_2
    _geom_bond_distance
    _geom_bond_publ_flag
    C10B O9A' . 1.392(3) ?
    C10B H10A . 0.9600 ?
    C10B H10B . 0.9600 ?
    C10B H10C . 0.9600 ?
    C1A N14A . 1.465(2) ?
    C1A C2A . 1.506(3) ?
    C1A C10A . 1.541(2) ?
    C1A C13A . 1.548(3) ?
    O12A C13A . 1.341(2) ?
    O12A C11A . 1.452(2) ?
    O9A C9A . 1.225(2) ?
    N8A C9A . 1.343(2) ?
    N8A C7A . 1.403(2) ?
    N8A H8A . 0.89(2) ?
    C9A C10A . 1.512(2) ?
    O13A C13A . 1.195(2) ?
    O7A' C2A' . 1.358(2) ?
    O7A' C8A' . 1.422(3) ?
    C11A C1A' . 1.499(3) ?
    C11A C10A . 1.551(2) ?
    C11A H11A . 0.9800 ?
    C7A C6A . 1.386(3) ?
    C7A C2A . 1.390(3) ?
    C10A C16A . 1.543(3) ?
    N14A C15A . 1.457(3) ?
    N14A C17A . 1.459(3) ?
    C1A' C6A' . 1.388(3) ?
    C1A' C2A' . 1.388(3) ?
    C2A C3A . 1.390(3) ?
    C16A C15A . 1.519(3) ?
    C16A H16A . 0.9700 ?
    C16A H16B . 0.9700 ?
    C2A' C3A' . 1.398(3) ?
    C3A' O9A' . 1.359(3) ?
    C3A' C4A' . 1.374(3) ?
    C3A C4A . 1.377(3) ?
    C3A H3A . 0.9300 ?
    C15A H15A . 0.9700 ?
    C15A H15B . 0.9700 ?
    C6A C5A . 1.375(3) ?
    C6A H6A . 0.9300 ?
    C6A' C5A' . 1.372(3) ?
    C6A' H6A' . 0.9300 ?
    C4A' C5A' . 1.375(4) ?
    C4A' H4A' . 0.9300 ?
    C4A C5A . 1.370(4) ?
    C4A H4A . 0.9300 ?
    C17A H17A . 0.9600 ?
    C17A H17B . 0.9600 ?
    C17A H17C . 0.9600 ?
    C5A H5A . 0.9300 ?
    C8A' H8A1 . 0.9600 ?
    C8A' H8A2 . 0.9600 ?
    C8A' H8A3 . 0.9600 ?
    C5A' H5A' . 0.9300 ?
    N8 C9 . 1.344(2) ?
    N8 C7 . 1.403(2) ?
    N8 H8 . 0.89(3) ?
    O12 C13 . 1.338(2) ?
    O12 C11 . 1.457(2) ?
    C1 N14 . 1.454(2) ?
    C1 C2 . 1.513(3) ?
    C1 C10 . 1.535(3) ?
    C1 C13 . 1.541(3) ?
    C2 C3 . 1.388(3) ?
    C2 C7 . 1.389(3) ?
    C7 C6 . 1.387(3) ?
    O9 C9 . 1.221(2) ?
    O13 C13 . 1.197(2) ?
    C10 C9 . 1.518(2) ?
    C10 C16 . 1.539(3) ?
    C10 C11 . 1.546(3) ?
    C11 C1' . 1.499(3) ?
    C11 H11 . 0.9800 ?
    N14 C17 . 1.455(3) ?
    N14 C15 . 1.463(3) ?
    C1' C6' . 1.381(3) ?
    C1' C2' . 1.383(3) ?
    C3 C4 . 1.373(3) ?
    C3 H3 . 0.9300 ?
    C4 C5 . 1.378(3) ?
    C4 H4 . 0.9300 ?
    C2' O7' . 1.343(3) ?
    C2' C3' . 1.398(3) ?
    C16 C15 . 1.521(3) ?
    C16 H16C . 0.9700 ?
    C16 H16D . 0.9700 ?
    C6 C5 . 1.374(3) ?
    C6 H6 . 0.9300 ?
    C5 H5 . 0.9300 ?
    O7' C8' . 1.374(3) ?
    C15 H15C . 0.9700 ?
    C15 H15D . 0.9700 ?
    C3' O9' . 1.357(3) ?
    C3' C4' . 1.366(4) ?
    C6' C5' . 1.369(4) ?
    C6' H6' . 0.9300 ?
    O9' C10' . 1.395(3) ?
    C17 H17D . 0.9600 ?
    C17 H17E . 0.9600 ?
    C17 H17F . 0.9600 ?
    C5' C4' . 1.366(4) ?
    C5' H5' . 0.9300 ?
    C4' H4' . 0.9300 ?
    C8' H8'1 . 0.9600 ?
    C8' H8'2 . 0.9600 ?
    C8' H8'3 . 0.9600 ?
    C10' H10D . 0.9600 ?
    C10' H10E . 0.9600 ?
    C10' H10F . 0.9600 ?
loop_
    _geom_angle_atom_site_label_1
    _geom_angle_atom_site_label_2
    _geom_angle_atom_site_label_3
    _geom_angle_site_symmetry_1
    _geom_angle_site_symmetry_3
    _geom_angle
    _geom_angle_publ_flag
    O9A' C10B H10A . . 109.5 ?
    O9A' C10B H10B . . 109.5 ?
    H10A C10B H10B . . 109.5 ?
    O9A' C10B H10C . . 109.5 ?
    H10A C10B H10C . . 109.5 ?
    H10B C10B H10C . . 109.5 ?
    N14A C1A C2A . . 113.64(15) ?
    N14A C1A C10A . . 102.66(14) ?
    C2A C1A C10A . . 114.65(15) ?
    N14A C1A C13A . . 115.07(15) ?
    C2A C1A C13A . . 109.39(15) ?
    C10A C1A C13A . . 100.71(14) ?
    C13A O12A C11A . . 110.64(14) ?
    C9A N8A C7A . . 126.00(17) ?
    C9A N8A H8A . . 117.9(15) ?
    C7A N8A H8A . . 116.0(15) ?
    O9A C9A N8A . . 121.57(17) ?
    O9A C9A C10A . . 121.93(17) ?
    N8A C9A C10A . . 116.47(16) ?
    C2A' O7A' C8A' . . 121.12(18) ?
    O12A C11A C1A' . . 109.37(15) ?
    O12A C11A C10A . . 103.00(14) ?
    C1A' C11A C10A . . 117.58(15) ?
    O12A C11A H11A . . 108.8 ?
    C1A' C11A H11A . . 108.8 ?
    C10A C11A H11A . . 108.8 ?
    C6A C7A C2A . . 120.61(18) ?
    C6A C7A N8A . . 118.81(18) ?
    C2A C7A N8A . . 120.56(17) ?
    C9A C10A C1A . . 114.39(15) ?
    C9A C10A C16A . . 111.90(15) ?
    C1A C10A C16A . . 103.25(14) ?
    C9A C10A C11A . . 110.44(14) ?
    C1A C10A C11A . . 101.78(14) ?
    C16A C10A C11A . . 114.60(15) ?
    C15A N14A C17A . . 113.06(17) ?
    C15A N14A C1A . . 105.39(15) ?
    C17A N14A C1A . . 118.68(17) ?
    C6A' C1A' C2A' . . 119.18(19) ?
    C6A' C1A' C11A . . 121.77(18) ?
    C2A' C1A' C11A . . 119.05(17) ?
    C7A C2A C3A . . 118.03(19) ?
    C7A C2A C1A . . 119.21(16) ?
    C3A C2A C1A . . 122.74(18) ?
    C15A C16A C10A . . 105.86(16) ?
    C15A C16A H16A . . 110.6 ?
    C10A C16A H16A . . 110.6 ?
    C15A C16A H16B . . 110.6 ?
    C10A C16A H16B . . 110.6 ?
    H16A C16A H16B . . 108.7 ?
    O13A C13A O12A . . 121.52(18) ?
    O13A C13A C1A . . 128.10(18) ?
    O12A C13A C1A . . 110.37(15) ?
    O7A' C2A' C1A' . . 115.13(17) ?
    O7A' C2A' C3A' . . 124.65(18) ?
    C1A' C2A' C3A' . . 119.92(19) ?
    O9A' C3A' C4A' . . 122.8(2) ?
    O9A' C3A' C2A' . . 117.4(2) ?
    C4A' C3A' C2A' . . 119.8(2) ?
    C4A C3A C2A . . 121.3(2) ?
    C4A C3A H3A . . 119.4 ?
    C2A C3A H3A . . 119.4 ?
    N14A C15A C16A . . 104.53(16) ?
    N14A C15A H15A . . 110.8 ?
    C16A C15A H15A . . 110.8 ?
    N14A C15A H15B . . 110.8 ?
    C16A C15A H15B . . 110.8 ?
    H15A C15A H15B . . 108.9 ?
    C5A C6A C7A . . 119.9(2) ?
    C5A C6A H6A . . 120.0 ?
    C7A C6A H6A . . 120.0 ?
    C3A' O9A' C10B . . 119.3(2) ?
    C5A' C6A' C1A' . . 120.4(2) ?
    C5A' C6A' H6A' . . 119.8 ?
    C1A' C6A' H6A' . . 119.8 ?
    C3A' C4A' C5A' . . 120.2(2) ?
    C3A' C4A' H4A' . . 119.9 ?
    C5A' C4A' H4A' . . 119.9 ?
    C5A C4A C3A . . 119.8(2) ?
    C5A C4A H4A . . 120.1 ?
    C3A C4A H4A . . 120.1 ?
    N14A C17A H17A . . 109.5 ?
    N14A C17A H17B . . 109.5 ?
    H17A C17A H17B . . 109.5 ?
    N14A C17A H17C . . 109.5 ?
    H17A C17A H17C . . 109.5 ?
    H17B C17A H17C . . 109.5 ?
    C4A C5A C6A . . 120.3(2) ?
    C4A C5A H5A . . 119.8 ?
    C6A C5A H5A . . 119.8 ?
    O7A' C8A' H8A1 . . 109.5 ?
    O7A' C8A' H8A2 . . 109.5 ?
    H8A1 C8A' H8A2 . . 109.5 ?
    O7A' C8A' H8A3 . . 109.5 ?
    H8A1 C8A' H8A3 . . 109.5 ?
    H8A2 C8A' H8A3 . . 109.5 ?
    C6A' C5A' C4A' . . 120.5(2) ?
    C6A' C5A' H5A' . . 119.7 ?
    C4A' C5A' H5A' . . 119.7 ?
    C9 N8 C7 . . 125.51(16) ?
    C9 N8 H8 . . 117.3(16) ?
    C7 N8 H8 . . 116.9(16) ?
    C13 O12 C11 . . 111.27(15) ?
    N14 C1 C2 . . 114.61(16) ?
    N14 C1 C10 . . 103.07(15) ?
    C2 C1 C10 . . 113.98(15) ?
    N14 C1 C13 . . 115.71(15) ?
    C2 C1 C13 . . 108.15(15) ?
    C10 C1 C13 . . 100.52(15) ?
    C3 C2 C7 . . 118.31(18) ?
    C3 C2 C1 . . 122.57(17) ?
    C7 C2 C1 . . 119.12(16) ?
    C6 C7 C2 . . 120.67(18) ?
    C6 C7 N8 . . 118.95(17) ?
    C2 C7 N8 . . 120.36(17) ?
    C9 C10 C1 . . 113.04(15) ?
    C9 C10 C16 . . 111.75(15) ?
    C1 C10 C16 . . 102.91(15) ?
    C9 C10 C11 . . 111.71(15) ?
    C1 C10 C11 . . 102.04(14) ?
    C16 C10 C11 . . 114.72(16) ?
    O12 C11 C1' . . 108.71(15) ?
    O12 C11 C10 . . 102.87(15) ?
    C1' C11 C10 . . 117.93(16) ?
    O12 C11 H11 . . 109.0 ?
    C1' C11 H11 . . 109.0 ?
    C10 C11 H11 . . 109.0 ?
    C1 N14 C17 . . 118.80(17) ?
    C1 N14 C15 . . 104.91(16) ?
    C17 N14 C15 . . 113.96(18) ?
    O9 C9 N8 . . 121.40(17) ?
    O9 C9 C10 . . 122.32(17) ?
    N8 C9 C10 . . 116.26(16) ?
    O13 C13 O12 . . 121.44(19) ?
    O13 C13 C1 . . 128.59(19) ?
    O12 C13 C1 . . 109.97(15) ?
    C6' C1' C2' . . 119.2(2) ?
    C6' C1' C11 . . 121.6(2) ?
    C2' C1' C11 . . 119.20(18) ?
    C4 C3 C2 . . 121.04(19) ?
    C4 C3 H3 . . 119.5 ?
    C2 C3 H3 . . 119.5 ?
    C3 C4 C5 . . 120.03(19) ?
    C3 C4 H4 . . 120.0 ?
    C5 C4 H4 . . 120.0 ?
    O7' C2' C1' . . 113.90(19) ?
    O7' C2' C3' . . 125.9(2) ?
    C1' C2' C3' . . 120.1(2) ?
    C15 C16 C10 . . 105.64(16) ?
    C15 C16 H16C . . 110.6 ?
    C10 C16 H16C . . 110.6 ?
    C15 C16 H16D . . 110.6 ?
    C10 C16 H16D . . 110.6 ?
    H16C C16 H16D . . 108.7 ?
    C5 C6 C7 . . 119.8(2) ?
    C5 C6 H6 . . 120.1 ?
    C7 C6 H6 . . 120.1 ?
    C6 C5 C4 . . 120.1(2) ?
    C6 C5 H5 . . 120.0 ?
    C4 C5 H5 . . 120.0 ?
    C2' O7' C8' . . 126.5(2) ?
    N14 C15 C16 . . 104.96(16) ?
    N14 C15 H15C . . 110.8 ?
    C16 C15 H15C . . 110.8 ?
    N14 C15 H15D . . 110.8 ?
    C16 C15 H15D . . 110.8 ?
    H15C C15 H15D . . 108.8 ?
    O9' C3' C4' . . 122.5(2) ?
    O9' C3' C2' . . 118.2(2) ?
    C4' C3' C2' . . 119.4(2) ?
    C5' C6' C1' . . 120.0(2) ?
    C5' C6' H6' . . 120.0 ?
    C1' C6' H6' . . 120.0 ?
    C3' O9' C10' . . 119.0(2) ?
    N14 C17 H17D . . 109.5 ?
    N14 C17 H17E . . 109.5 ?
    H17D C17 H17E . . 109.5 ?
    N14 C17 H17F . . 109.5 ?
    H17D C17 H17F . . 109.5 ?
    H17E C17 H17F . . 109.5 ?
    C4' C5' C6' . . 120.9(3) ?
    C4' C5' H5' . . 119.6 ?
    C6' C5' H5' . . 119.6 ?
    C3' C4' C5' . . 120.3(2) ?
    C3' C4' H4' . . 119.8 ?
    C5' C4' H4' . . 119.8 ?
    O7' C8' H8'1 . . 109.5 ?
    O7' C8' H8'2 . . 109.5 ?
    H8'1 C8' H8'2 . . 109.5 ?
    O7' C8' H8'3 . . 109.5 ?
    H8'1 C8' H8'3 . . 109.5 ?
    H8'2 C8' H8'3 . . 109.5 ?
    O9' C10' H10D . . 109.5 ?
    O9' C10' H10E . . 109.5 ?
    H10D C10' H10E . . 109.5 ?
    O9' C10' H10F . . 109.5 ?
    H10D C10' H10F . . 109.5 ?
    H10E C10' H10F . . 109.5 ?
loop_
    _geom_torsion_atom_site_label_1
    _geom_torsion_atom_site_label_2
    _geom_torsion_atom_site_label_3
    _geom_torsion_atom_site_label_4
    _geom_torsion_site_symmetry_1
    _geom_torsion_site_symmetry_2
    _geom_torsion_site_symmetry_3
    _geom_torsion_site_symmetry_4
    _geom_torsion
    _geom_torsion_publ_flag
    C7A N8A C9A O9A . . . . 169.07(18) ?
    C7A N8A C9A C10A . . . . -12.8(3) ?
    C13A O12A C11A C1A' . . . . -153.09(16) ?
    C13A O12A C11A C10A . . . . -27.3(2) ?
    C9A N8A C7A C6A . . . . 177.86(19) ?
    C9A N8A C7A C2A . . . . -4.0(3) ?
    O9A C9A C10A C1A . . . . -150.95(18) ?
    N8A C9A C10A C1A . . . . 30.9(2) ?
    O9A C9A C10A C16A . . . . -34.0(2) ?
    N8A C9A C10A C16A . . . . 147.90(17) ?
    O9A C9A C10A C11A . . . . 95.0(2) ?
    N8A C9A C10A C11A . . . . -83.2(2) ?
    N14A C1A C10A C9A . . . . 90.48(17) ?
    C2A C1A C10A C9A . . . . -33.2(2) ?
    C13A C1A C10A C9A . . . . -150.54(15) ?
    N14A C1A C10A C16A . . . . -31.36(17) ?
    C2A C1A C10A C16A . . . . -155.09(15) ?
    C13A C1A C10A C16A . . . . 87.62(16) ?
    N14A C1A C10A C11A . . . . -150.43(14) ?
    C2A C1A C10A C11A . . . . 85.84(17) ?
    C13A C1A C10A C11A . . . . -31.45(17) ?
    O12A C11A C10A C9A . . . . 158.13(15) ?
    C1A' C11A C10A C9A . . . . -81.6(2) ?
    O12A C11A C10A C1A . . . . 36.27(17) ?
    C1A' C11A C10A C1A . . . . 156.57(16) ?
    O12A C11A C10A C16A . . . . -74.39(18) ?
    C1A' C11A C10A C16A . . . . 45.9(2) ?
    C2A C1A N14A C15A . . . . 168.15(16) ?
    C10A C1A N14A C15A . . . . 43.74(18) ?
    C13A C1A N14A C15A . . . . -64.6(2) ?
    C2A C1A N14A C17A . . . . -64.0(2) ?
    C10A C1A N14A C17A . . . . 171.59(17) ?
    C13A C1A N14A C17A . . . . 63.2(2) ?
    O12A C11A C1A' C6A' . . . . 26.3(3) ?
    C10A C11A C1A' C6A' . . . . -90.6(2) ?
    O12A C11A C1A' C2A' . . . . -153.38(17) ?
    C10A C11A C1A' C2A' . . . . 89.7(2) ?
    C6A C7A C2A C3A . . . . 0.3(3) ?
    N8A C7A C2A C3A . . . . -177.79(19) ?
    C6A C7A C2A C1A . . . . 178.77(18) ?
    N8A C7A C2A C1A . . . . 0.6(3) ?
    N14A C1A C2A C7A . . . . -99.4(2) ?
    C10A C1A C2A C7A . . . . 18.2(2) ?
    C13A C1A C2A C7A . . . . 130.44(18) ?
    N14A C1A C2A C3A . . . . 78.9(2) ?
    C10A C1A C2A C3A . . . . -163.43(18) ?
    C13A C1A C2A C3A . . . . -51.2(2) ?
    C9A C10A C16A C15A . . . . -114.59(18) ?
    C1A C10A C16A C15A . . . . 8.91(19) ?
    C11A C10A C16A C15A . . . . 118.69(17) ?
    C11A O12A C13A O13A . . . . -174.39(19) ?
    C11A O12A C13A C1A . . . . 6.6(2) ?
    N14A C1A C13A O13A . . . . -52.4(3) ?
    C2A C1A C13A O13A . . . . 76.9(3) ?
    C10A C1A C13A O13A . . . . -162.0(2) ?
    N14A C1A C13A O12A . . . . 126.50(17) ?
    C2A C1A C13A O12A . . . . -104.16(18) ?
    C10A C1A C13A O12A . . . . 16.9(2) ?
    C8A' O7A' C2A' C1A' . . . . -146.66(19) ?
    C8A' O7A' C2A' C3A' . . . . 39.6(3) ?
    C6A' C1A' C2A' O7A' . . . . -175.19(19) ?
    C11A C1A' C2A' O7A' . . . . 4.5(3) ?
    C6A' C1A' C2A' C3A' . . . . -1.1(3) ?
    C11A C1A' C2A' C3A' . . . . 178.60(18) ?
    O7A' C2A' C3A' O9A' . . . . -2.0(3) ?
    C1A' C2A' C3A' O9A' . . . . -175.4(2) ?
    O7A' C2A' C3A' C4A' . . . . 175.2(2) ?
    C1A' C2A' C3A' C4A' . . . . 1.7(3) ?
    C7A C2A C3A C4A . . . . 1.5(3) ?
    C1A C2A C3A C4A . . . . -176.8(2) ?
    C17A N14A C15A C16A . . . . -169.27(17) ?
    C1A N14A C15A C16A . . . . -38.11(19) ?
    C10A C16A C15A N14A . . . . 16.9(2) ?
    C2A C7A C6A C5A . . . . -1.4(3) ?
    N8A C7A C6A C5A . . . . 176.7(2) ?
    C4A' C3A' O9A' C10B . . . . 24.3(4) ?
    C2A' C3A' O9A' C10B . . . . -158.7(2) ?
    C2A' C1A' C6A' C5A' . . . . -0.1(4) ?
    C11A C1A' C6A' C5A' . . . . -179.8(2) ?
    O9A' C3A' C4A' C5A' . . . . 175.9(3) ?
    C2A' C3A' C4A' C5A' . . . . -1.1(4) ?
    C2A C3A C4A C5A . . . . -2.3(4) ?
    C3A C4A C5A C6A . . . . 1.2(4) ?
    C7A C6A C5A C4A . . . . 0.6(4) ?
    C1A' C6A' C5A' C4A' . . . . 0.7(4) ?
    C3A' C4A' C5A' C6A' . . . . -0.1(4) ?
    N14 C1 C2 C3 . . . . -82.4(2) ?
    C10 C1 C2 C3 . . . . 159.17(18) ?
    C13 C1 C2 C3 . . . . 48.3(2) ?
    N14 C1 C2 C7 . . . . 98.4(2) ?
    C10 C1 C2 C7 . . . . -20.0(3) ?
    C13 C1 C2 C7 . . . . -130.91(18) ?
    C3 C2 C7 C6 . . . . 0.1(3) ?
    C1 C2 C7 C6 . . . . 179.38(19) ?
    C3 C2 C7 N8 . . . . 178.38(18) ?
    C1 C2 C7 N8 . . . . -2.4(3) ?
    C9 N8 C7 C6 . . . . -175.7(2) ?
    C9 N8 C7 C2 . . . . 6.0(3) ?
    N14 C1 C10 C9 . . . . -86.85(18) ?
    C2 C1 C10 C9 . . . . 38.0(2) ?
    C13 C1 C10 C9 . . . . 153.41(16) ?
    N14 C1 C10 C16 . . . . 33.86(18) ?
    C2 C1 C10 C16 . . . . 158.69(16) ?
    C13 C1 C10 C16 . . . . -85.88(17) ?
    N14 C1 C10 C11 . . . . 153.04(14) ?
    C2 C1 C10 C11 . . . . -82.13(18) ?
    C13 C1 C10 C11 . . . . 33.30(17) ?
    C13 O12 C11 C1' . . . . 148.84(17) ?
    C13 O12 C11 C10 . . . . 23.1(2) ?
    C9 C10 C11 O12 . . . . -156.02(15) ?
    C1 C10 C11 O12 . . . . -34.98(17) ?
    C16 C10 C11 O12 . . . . 75.49(19) ?
    C9 C10 C11 C1' . . . . 84.4(2) ?
    C1 C10 C11 C1' . . . . -154.55(16) ?
    C16 C10 C11 C1' . . . . -44.1(2) ?
    C2 C1 N14 C17 . . . . 62.7(2) ?
    C10 C1 N14 C17 . . . . -172.91(18) ?
    C13 C1 N14 C17 . . . . -64.3(2) ?
    C2 C1 N14 C15 . . . . -168.57(16) ?
    C10 C1 N14 C15 . . . . -44.15(18) ?
    C13 C1 N14 C15 . . . . 64.5(2) ?
    C7 N8 C9 O9 . . . . -167.2(2) ?
    C7 N8 C9 C10 . . . . 14.3(3) ?
    C1 C10 C9 O9 . . . . 145.7(2) ?
    C16 C10 C9 O9 . . . . 30.2(3) ?
    C11 C10 C9 O9 . . . . -99.9(2) ?
    C1 C10 C9 N8 . . . . -35.7(2) ?
    C16 C10 C9 N8 . . . . -151.28(19) ?
    C11 C10 C9 N8 . . . . 78.7(2) ?
    C11 O12 C13 O13 . . . . 179.06(19) ?
    C11 O12 C13 C1 . . . . -1.1(2) ?
    N14 C1 C13 O13 . . . . 48.4(3) ?
    C2 C1 C13 O13 . . . . -81.7(3) ?
    C10 C1 C13 O13 . . . . 158.5(2) ?
    N14 C1 C13 O12 . . . . -131.46(18) ?
    C2 C1 C13 O12 . . . . 98.43(18) ?
    C10 C1 C13 O12 . . . . -21.30(19) ?
    O12 C11 C1' C6' . . . . -19.7(3) ?
    C10 C11 C1' C6' . . . . 96.8(3) ?
    O12 C11 C1' C2' . . . . 159.99(18) ?
    C10 C11 C1' C2' . . . . -83.5(2) ?
    C7 C2 C3 C4 . . . . -1.5(3) ?
    C1 C2 C3 C4 . . . . 179.28(19) ?
    C2 C3 C4 C5 . . . . 1.9(3) ?
    C6' C1' C2' O7' . . . . 175.2(3) ?
    C11 C1' C2' O7' . . . . -4.5(3) ?
    C6' C1' C2' C3' . . . . -1.2(4) ?
    C11 C1' C2' C3' . . . . 179.14(19) ?
    C9 C10 C16 C15 . . . . 109.63(19) ?
    C1 C10 C16 C15 . . . . -12.0(2) ?
    C11 C10 C16 C15 . . . . -121.91(18) ?
    C2 C7 C6 C5 . . . . 0.9(3) ?
    N8 C7 C6 C5 . . . . -177.4(2) ?
    C7 C6 C5 C4 . . . . -0.5(3) ?
    C3 C4 C5 C6 . . . . -0.8(3) ?
    C1' C2' O7' C8' . . . . 164.7(3) ?
    C3' C2' O7' C8' . . . . -19.2(4) ?
    C1 N14 C15 C16 . . . . 36.4(2) ?
    C17 N14 C15 C16 . . . . 167.98(18) ?
    C10 C16 C15 N14 . . . . -14.0(2) ?
    O7' C2' C3' O9' . . . . 6.2(4) ?
    C1' C2' C3' O9' . . . . -177.9(2) ?
    O7' C2' C3' C4' . . . . -174.0(3) ?
    C1' C2' C3' C4' . . . . 1.9(4) ?
    C2' C1' C6' C5' . . . . 0.0(5) ?
    C11 C1' C6' C5' . . . . 179.6(3) ?
    C4' C3' O9' C10' . . . . -23.3(4) ?
    C2' C3' O9' C10' . . . . 156.6(3) ?
    C1' C6' C5' C4' . . . . 0.6(6) ?
    O9' C3' C4' C5' . . . . 178.5(3) ?
    C2' C3' C4' C5' . . . . -1.4(5) ?
    C6' C5' C4' C3' . . . . 0.1(6) ?
loop_
    _geom_hbond_atom_site_label_D
    _geom_hbond_atom_site_label_H
    _geom_hbond_atom_site_label_A
    _geom_hbond_site_symmetry_A
    _geom_hbond_distance_DH
    _geom_hbond_distance_HA
    _geom_hbond_distance_DA
    _geom_hbond_angle_DHA
    N8 H8 O9 2_566 0.89(3) 2.01(3) 2.903(2) 177(2)
    N8A H8A O9A 2_665 0.89(2) 2.07(3) 2.958(2) 175(2)
    C6A' H6A' O13A 2_755 0.93 2.43 3.322(3) 161
_iucr_refine_instructions_details
;
TITL SUBBIAHPANDI248 in P-1
CELL  0.71073  10.1360  10.3198  18.8973   89.079   74.955   89.406
ZERR     4.00   0.0004   0.0004   0.0007    0.002    0.002    0.002
LATT   1
SFAC  C    H    N    O
UNIT  88   88   8    20
MERG   2
OMIT    -3.00  50.00
EQIV $1 -x,1-y,1-Z
HTAB  N8,O9_$1
EQIV $2 1-x,1-y,-Z
HTAB  N8A,O9A_$2
EQIV $3 2-x,-y,-Z
HTAB  C6A',O13A_$3
FMAP   2
PLAN   25
SIZE     0.30   0.30   0.35
ACTA
BOND   $H
CONF
L.S.   4
WGHT    0.055500    1.110500
EXTI    0.007280
FVAR       0.65916
C10B  1    1.061548    0.703011   -0.250200    11.00000    0.10081    0.07159 =
         0.07266    0.03298   -0.02786   -0.01362
AFIX  33
H10A  2    1.043790    0.794277   -0.252841    11.00000   -1.50000
H10B  2    1.012742    0.657353   -0.279225    11.00000   -1.50000
H10C  2    1.157728    0.686822   -0.268568    11.00000   -1.50000
AFIX   0
H8A   2    0.516623    0.460681    0.065365    11.00000    0.04940
H8    2    0.057012    0.546362    0.440160    11.00000    0.06106
MOLE    1
C1A   1    0.719031    0.157958    0.067571    11.00000    0.03122    0.02809 =
         0.03801    0.00375   -0.01028    0.00345
O12A  4    0.955343    0.206578    0.026525    11.00000    0.03122    0.04573 =
         0.05489    0.01499   -0.01573    0.00082
O9A   4    0.611637    0.385205   -0.057916    11.00000    0.05035    0.05000 =
         0.03649    0.00223   -0.01631    0.01563
N8A   3    0.571908    0.392715    0.064291    11.00000    0.03953    0.03667 =
         0.03543    0.00165   -0.00659    0.01470
C9A   1    0.636926    0.345425   -0.001424    11.00000    0.03051    0.03230 =
         0.03440    0.00221   -0.00864    0.00265
O13A  4    0.905270    0.038823    0.103040    11.00000    0.04751    0.04545 =
         0.06923    0.01917   -0.02213    0.00639
O7A'  4    0.860058    0.555934   -0.045797    11.00000    0.06234    0.03551 =
         0.05001   -0.00150   -0.00411    0.01179
C11A  1    0.882819    0.308827   -0.001685    11.00000    0.03249    0.03139 =
         0.03900    0.00211   -0.01256    0.00290
AFIX  13
H11A  2    0.864231    0.380076    0.033262    11.00000   -1.20000
AFIX   0
C7A   1    0.576660    0.340581    0.132611    11.00000    0.03649    0.03959 =
         0.03316   -0.00032   -0.00740    0.00151
C10A  1    0.745784    0.243803   -0.002089    11.00000    0.02939    0.02939 =
         0.03219    0.00011   -0.00950    0.00346
N14A  3    0.641913    0.049874    0.049305    11.00000    0.03484    0.03062 =
         0.05086    0.00283   -0.01069   -0.00213
C1A'  1    0.970412    0.358162   -0.073437    11.00000    0.03108    0.03567 =
         0.04172    0.00109   -0.00888   -0.00126
C2A   1    0.646744    0.225563    0.137084    11.00000    0.03472    0.03889 =
         0.03365    0.00389   -0.01057   -0.00068
C16A  1    0.755981    0.145018   -0.063773    11.00000    0.04339    0.03821 =
         0.03853   -0.00690   -0.01064    0.00306
AFIX  23
H16A  2    0.696129    0.170028   -0.094293    11.00000   -1.20000
H16B  2    0.848905    0.139705   -0.094309    11.00000   -1.20000
AFIX   0
C13A  1    0.867131    0.124595    0.069818    11.00000    0.03666    0.03430 =
         0.04425    0.00506   -0.01410    0.00327
C2A'  1    0.951964    0.484597   -0.095425    11.00000    0.03844    0.03158 =
         0.03826   -0.00391   -0.00899   -0.00056
C3A'  1    1.034596    0.533312   -0.161354    11.00000    0.05318    0.03743 =
         0.04498    0.00528   -0.00986   -0.00718
C3A   1    0.643980    0.176137    0.206309    11.00000    0.05445    0.05726 =
         0.04172    0.00960   -0.01710    0.00221
AFIX  43
H3A   2    0.692058    0.100386    0.210483    11.00000   -1.20000
AFIX   0
C15A  1    0.712437    0.015870   -0.025573    11.00000    0.04507    0.03566 =
         0.05359   -0.00920   -0.01171    0.00196
AFIX  23
H15A  2    0.651831   -0.029277   -0.048857    11.00000   -1.20000
H15B  2    0.791246   -0.038835   -0.026488    11.00000   -1.20000
AFIX   0
C6A   1    0.506976    0.403835    0.195574    11.00000    0.05532    0.05081 =
         0.04278   -0.00727   -0.00447    0.00815
AFIX  43
H6A   2    0.462037    0.481757    0.192065    11.00000   -1.20000
AFIX   0
O9A'  4    1.018591    0.660339   -0.177626    11.00000    0.10982    0.04491 =
         0.06457    0.01843    0.00742    0.00265
C6A'  1    1.069719    0.281074   -0.118236    11.00000    0.04365    0.04438 =
         0.06545    0.00813    0.00246    0.01037
AFIX  43
H6A'  2    1.082872    0.196294   -0.103942    11.00000   -1.20000
AFIX   0
C4A'  1    1.131428    0.454631   -0.205057    11.00000    0.05492    0.06041 =
         0.05255    0.00837    0.00700   -0.00312
AFIX  43
H4A'  2    1.185466    0.486393   -0.249348    11.00000   -1.20000
AFIX   0
C4A   1    0.571443    0.237146    0.268825    11.00000    0.06761    0.08415 =
         0.03384    0.00724   -0.01557   -0.00389
AFIX  43
H4A   2    0.568006    0.201025    0.314669    11.00000   -1.20000
AFIX   0
C17A  1    0.613826   -0.062102    0.098911    11.00000    0.04801    0.03958 =
         0.07297    0.01349   -0.00915   -0.00686
AFIX  33
H17A  2    0.567679   -0.034098    0.147283    11.00000   -1.50000
H17B  2    0.698268   -0.104027    0.100025    11.00000   -1.50000
H17C  2    0.557050   -0.121860    0.082065    11.00000   -1.50000
AFIX   0
C5A   1    0.504332    0.351296    0.263238    11.00000    0.06366    0.07939 =
         0.03541   -0.01185   -0.00402   -0.00220
AFIX  43
H5A   2    0.456753    0.393436    0.305443    11.00000   -1.20000
AFIX   0
C8A'  1    0.777759    0.652094   -0.068630    11.00000    0.05432    0.04025 =
         0.09024    0.00334   -0.01659    0.00681
AFIX  33
H8A1  2    0.719502    0.692513   -0.026354    11.00000   -1.50000
H8A2  2    0.722801    0.612399   -0.096583    11.00000   -1.50000
H8A3  2    0.835421    0.716276   -0.098364    11.00000   -1.50000
AFIX   0
C5A'  1    1.148626    0.329111   -0.183480    11.00000    0.05376    0.06070 =
         0.06979    0.00204    0.01443    0.01288
AFIX  43
H5A'  2    1.214257    0.276351   -0.213341    11.00000   -1.20000
AFIX   0
MOLE    2
N8    3    0.122698    0.603816    0.438186    11.00000    0.04557    0.04577 =
         0.03101    0.00215   -0.00668   -0.02061
O12   4    0.296456    0.960657    0.462542    11.00000    0.05065    0.03265 =
         0.05069    0.00400    0.00459   -0.00669
C1    1    0.364919    0.746999    0.426645    11.00000    0.03153    0.03517 =
         0.03261    0.00313   -0.00657   -0.00481
C2    1    0.317844    0.713377    0.359542    11.00000    0.03744    0.03389 =
         0.03072    0.00058   -0.00462   -0.00243
C7    1    0.197136    0.645143    0.368282    11.00000    0.04180    0.03458 =
         0.03048    0.00147   -0.00712   -0.00453
O9    4    0.096710    0.576483    0.558707    11.00000    0.07527    0.06303 =
         0.03482    0.01377   -0.01258   -0.03801
O13   4    0.504069    0.943548    0.388304    11.00000    0.04487    0.05220 =
         0.06186    0.00869   -0.00232   -0.01917
C10   1    0.251010    0.743242    0.498343    11.00000    0.03327    0.03452 =
         0.02928    0.00194   -0.00876   -0.00598
C11   1    0.181983    0.877184    0.496994    11.00000    0.03576    0.03719 =
         0.03654    0.00471   -0.00487   -0.00566
AFIX  13
H11   2    0.119680    0.873275    0.465176    11.00000   -1.20000
AFIX   0
N14   3    0.467799    0.659662    0.442044    11.00000    0.03378    0.04659 =
         0.04578    0.00455   -0.00915    0.00185
C9    1    0.151034    0.633463    0.501617    11.00000    0.04058    0.03791 =
         0.03177    0.00352   -0.00695   -0.00990
C13   1    0.400903    0.892168    0.421842    11.00000    0.03799    0.04030 =
         0.03724    0.00457   -0.00806   -0.00876
C1'   1    0.107493    0.934537    0.568805    11.00000    0.04472    0.03472 =
         0.04405    0.00117   -0.00410   -0.00086
C3    1    0.389827    0.749394    0.289130    11.00000    0.04244    0.04338 =
         0.03735    0.00207   -0.00208   -0.00544
AFIX  43
H3    2    0.469730    0.796890    0.282344    11.00000   -1.20000
AFIX   0
C4    1    0.344921    0.716004    0.229343    11.00000    0.05889    0.04771 =
         0.02984    0.00243   -0.00284   -0.00067
AFIX  43
H4    2    0.395725    0.738691    0.182424    11.00000   -1.20000
AFIX   0
C2'   1   -0.025801    0.897842    0.600658    11.00000    0.03952    0.05172 =
         0.03865   -0.00015   -0.01058    0.00316
C16   1    0.330597    0.726943    0.557112    11.00000    0.04728    0.04941 =
         0.03853    0.00336   -0.01841   -0.00361
AFIX  23
H16C  2    0.328163    0.806597    0.583996    11.00000   -1.20000
H16D  2    0.291784    0.657958    0.591441    11.00000   -1.20000
AFIX   0
C6    1    0.150220    0.613763    0.308034    11.00000    0.05347    0.04744 =
         0.03872   -0.00246   -0.01371   -0.01200
AFIX  43
H6    2    0.068656    0.569079    0.314452    11.00000   -1.20000
AFIX   0
C5    1    0.224576    0.648872    0.238825    11.00000    0.06788    0.04899 =
         0.03258   -0.00326   -0.01670   -0.00335
AFIX  43
H5    2    0.193656    0.627308    0.198326    11.00000   -1.20000
AFIX   0
O7'   4   -0.077715    0.818594    0.559217    11.00000    0.04265    0.15281 =
         0.06280   -0.03951   -0.00347   -0.03002
C15   1    0.476329    0.693487    0.515621    11.00000    0.04507    0.06077 =
         0.05306    0.00889   -0.02339   -0.00372
AFIX  23
H15C  2    0.535981    0.767090    0.513662    11.00000   -1.20000
H15D  2    0.510886    0.620919    0.538894    11.00000   -1.20000
AFIX   0
C3'   1   -0.096502    0.948854    0.668109    11.00000    0.04481    0.05906 =
         0.04625    0.00122   -0.00256    0.00608
C6'   1    0.168563    1.023672    0.603707    11.00000    0.07546    0.06967 =
         0.08119   -0.03405    0.02089   -0.03682
AFIX  43
H6'   2    0.258163    1.049061    0.582794    11.00000   -1.20000
AFIX   0
O9'   4   -0.225581    0.907078    0.698522    11.00000    0.04864    0.17753 =
         0.06030   -0.03571    0.00802   -0.02123
C17   1    0.599808    0.650067    0.388638    11.00000    0.03785    0.06186 =
         0.06929    0.00285   -0.00577    0.00539
AFIX  33
H17D  2    0.656790    0.589207    0.406094    11.00000   -1.50000
H17E  2    0.642631    0.733506    0.381749    11.00000   -1.50000
H17F  2    0.587079    0.621159    0.342844    11.00000   -1.50000
AFIX   0
C5'   1    0.097293    1.074674    0.669065    11.00000    0.11326    0.08990 =
         0.09786   -0.05629    0.03433   -0.05589
AFIX  43
H5'   2    0.138835    1.135203    0.692032    11.00000   -1.20000
AFIX   0
C4'   1   -0.034026    1.037861    0.701007    11.00000    0.08659    0.05508 =
         0.06422   -0.02289    0.01790   -0.00728
AFIX  43
H4'   2   -0.081117    1.073572    0.745366    11.00000   -1.20000
AFIX   0
C8'   1   -0.193503    0.744827    0.582157    11.00000    0.04699    0.06573 =
         0.10382   -0.00823   -0.01144   -0.01036
AFIX  33
H8'1  2   -0.207963    0.697697    0.541457    11.00000   -1.50000
H8'2  2   -0.270690    0.800314    0.601348    11.00000   -1.50000
H8'3  2   -0.182739    0.684941    0.619690    11.00000   -1.50000
AFIX   0
C10'  1   -0.279389    0.916349    0.774104    11.00000    0.06448    0.10280 =
         0.06333   -0.01315    0.01592   -0.00901
AFIX  33
H10D  2   -0.370693    0.882940    0.787437    11.00000   -1.50000
H10E  2   -0.280929    1.005502    0.788057    11.00000   -1.50000
H10F  2   -0.223579    0.866987    0.798837    11.00000   -1.50000
HKLF 4
REM  248 in P-1
REM R1 =  0.0474 for   5408 Fo > 4sig(Fo)  and  0.0606 for all   6717 data
REM    532 parameters refined using      0 restraints
END
;
