# Supplementary material for: Crystal structure of 11-(2,3-di­meth­oxy­phen­yl)-14-methyl-12-oxa-8,14-di­aza­tetra­cyclo­[8.3.3.01,10.02,7]hexa­deca-2(7),3,5-triene-9,13-dione
Source: Acta Crystallogr E Crystallogr Commun. 2015 Apr 9;71(Pt 5):o293–4. doi: 10.1107/S2056989015006386 (PMC4420094; doi:10.1107/S2056989015006386)
Supplement: Supplementary file 2 [file e-71-0o293-Isup2.hkl]

#
# h,k,l, Fc-squared, Fo-squared, sigma(Fo-squared) and status flag
#
data_I
_shelx_title ' MS248 in P-1'
_shelx_refln_list_code          4
_shelx_F_calc_maximum      155.15
_exptl_crystal_F_000       832.00
_reflns_d_resolution_high  0.8409
 
loop_
 _symmetry_equiv_pos_as_xyz
 'x, y, z'
 '-x, -y, -z'
 
_cell_length_a    10.1360
_cell_length_b    10.3198
_cell_length_c    18.8973
_cell_angle_alpha  89.079
_cell_angle_beta   74.955
_cell_angle_gamma  89.406
 
_shelx_F_squared_multiplier     1.000
 
loop_
 _refln_index_h
 _refln_index_k
 _refln_index_l
 _refln_F_squared_calc
 _refln_F_squared_meas
 _refln_F_squared_sigma
 _refln_observed_status
   1   0   0     2000.31     1276.98     88.76 o
   2   0   0      520.87      554.29      5.82 o
   3   0   0       33.50       30.88      0.91 o
   4   0   0     1606.20     1602.96     16.38 o
   5   0   0      319.39      315.89      4.35 o
   6   0   0       26.93       21.20      1.24 o
   7   0   0      177.22      205.95      4.32 o
   8   0   0      332.75      304.34      5.90 o
   9   0   0       74.05       83.64      4.06 o
  10   0   0        2.69        3.23      2.02 o
  11   0   0       19.59       28.17      4.02 o
 -11   1   0       79.47       72.99      4.88 o
 -10   1   0       34.10       28.01      7.06 o
  -9   1   0      425.61      430.86     18.89 o
  -8   1   0        2.03        0.36      1.40 o
  -7   1   0      161.32      145.56      3.60 o
  -6   1   0      159.08      134.48      2.83 o
  -5   1   0      433.17      463.51      5.62 o
  -4   1   0        6.68        3.73      0.61 o
  -3   1   0       73.12       54.80      1.23 o
  -2   1   0      188.34      231.83      2.27 o
  -1   1   0    19612.86    20469.34    165.75 o
   0   1   0       49.08       -0.41      0.28 o
   1   1   0    17402.39    18629.97    240.08 o
   2   1   0    17953.09    19200.46    204.16 o
   3   1   0     9581.02     9607.54    108.62 o
   4   1   0      817.34      785.79      8.21 o
   5   1   0      707.21      793.98      8.52 o
   6   1   0      150.28      151.34      3.10 o
   7   1   0       18.57       19.05      1.27 o
   8   1   0        0.71       -1.03      1.01 o
   9   1   0      252.34      228.67      5.08 o
  10   1   0      139.13      129.23      4.06 o
  11   1   0       83.33       90.77      4.81 o
 -11   2   0        8.05        7.73      3.05 o
 -10   2   0      178.00      172.01      6.84 o
  -9   2   0        0.47       -1.13      2.07 o
  -8   2   0        9.81        3.67      1.35 o
  -7   2   0      507.01      514.01      8.82 o
  -6   2   0       42.12       43.41      1.91 o
  -5   2   0       14.53        7.39      0.97 o
  -4   2   0      220.16      231.10      4.43 o
  -3   2   0      215.89      169.78      2.50 o
  -2   2   0      879.19      879.10      8.36 o
  -1   2   0     6940.65     6851.19     56.45 o
   0   2   0     1182.13     1044.74      8.49 o
   1   2   0      629.42      607.47      8.12 o
   2   2   0       23.01       30.56      0.85 o
   3   2   0     6241.18     6700.13     84.52 o
   4   2   0        5.29        4.86      0.72 o
   5   2   0     2412.79     2345.89     25.09 o
   6   2   0        8.31        8.46      0.84 o
   7   2   0       57.04       53.82      2.15 o
   8   2   0      168.20      167.05      3.82 o
   9   2   0       41.97       39.62      2.19 o
  10   2   0       65.76       72.81      3.05 o
  11   2   0       27.01       28.32      2.66 o
 -11   3   0        5.74        7.64      3.72 o
 -10   3   0      137.36      152.10      6.82 o
  -9   3   0      254.00      265.48      8.41 o
  -8   3   0        0.12        0.18      1.43 o
  -7   3   0       12.56        9.36      1.50 o
  -6   3   0      216.34      233.13      4.70 o
  -5   3   0        0.01        0.24      0.73 o
  -4   3   0       17.28       15.71      1.86 o
  -3   3   0     1725.09     1891.65     18.39 o
  -2   3   0     1575.91     1486.06     13.14 o
  -1   3   0      567.62      523.99      4.99 o
   0   3   0    16199.46    16399.77    127.47 o
   1   3   0     2022.35     2060.03     17.49 o
   2   3   0     4114.46     4465.21     43.84 o
   3   3   0       41.54       68.22      1.15 o
   4   3   0      116.39      143.17      3.23 o
   5   3   0       29.32       36.09      1.16 o
   6   3   0       41.11       44.81      2.29 o
   7   3   0        3.42        4.11      0.88 o
   8   3   0       92.19       85.18      2.66 o
   9   3   0       74.42       76.71      3.84 o
  10   3   0       40.25       42.07      2.37 o
  11   3   0       10.71        7.74      1.90 o
 -10   4   0       64.15       74.16      6.31 o
  -9   4   0        0.08       -0.91      3.50 o
  -8   4   0        2.27        2.37      1.58 o
  -7   4   0      276.79      285.05      6.39 o
  -6   4   0      275.08      320.38      5.54 o
  -5   4   0       42.53       43.60      1.96 o
  -4   4   0       40.79       40.27      1.59 o
  -3   4   0     1326.17     1406.19     12.35 o
  -2   4   0       95.95      111.30      2.05 o
  -1   4   0        1.24        0.20      0.81 o
   0   4   0     1158.66     1036.48     10.58 o
   1   4   0       41.11       50.00      1.20 o
   2   4   0      265.83      299.15      3.75 o
   3   4   0     2978.04     3241.26     30.12 o
   4   4   0      109.07       95.96      1.96 o
   5   4   0      930.97      993.51     11.42 o
   6   4   0      212.23      221.21      4.51 o
   7   4   0       30.01       32.79      1.58 o
   8   4   0      287.05      296.35      5.27 o
   9   4   0       11.28       10.24      1.49 o
  10   4   0       26.81       24.03      1.98 o
  11   4   0       33.24       34.04      2.64 o
 -10   5   0        1.39        3.82      6.44 o
  -9   5   0        6.45        5.07      4.93 o
  -8   5   0       20.48       28.06      4.84 o
  -7   5   0       93.22       79.59      3.66 o
  -6   5   0      138.10      128.68      3.79 o
  -5   5   0       34.92       38.35      2.30 o
  -4   5   0     1752.54     1938.90     19.66 o
  -3   5   0        2.41        0.40      0.64 o
  -2   5   0      952.93      984.07      9.70 o
  -1   5   0        0.50        2.21      0.94 o
   0   5   0       22.41       25.60      1.15 o
   1   5   0      306.56      289.76      3.59 o
   2   5   0      742.81      831.82      9.58 o
   3   5   0       10.87       10.48      0.88 o
   4   5   0      859.11      944.12     10.35 o
   5   5   0        9.88        6.98      0.90 o
   6   5   0        8.36        5.96      0.93 o
   7   5   0        8.72        5.36      1.11 o
   8   5   0       28.35       27.17      2.60 o
   9   5   0       30.57       35.24      2.06 o
  10   5   0        1.15        0.87      1.37 o
 -10   6   0        0.02        2.16      5.32 o
  -9   6   0       23.40       16.48      6.08 o
  -8   6   0      138.80      133.94      8.73 o
  -7   6   0        0.66       -2.79      1.86 o
  -6   6   0       13.38        5.87      2.34 o
  -5   6   0       11.26        8.51      1.58 o
  -4   6   0      300.67      254.46      4.50 o
  -3   6   0      204.39      226.83      4.01 o
  -2   6   0       10.80        6.66      0.91 o
  -1   6   0       47.58       38.63      1.70 o
   0   6   0       64.84       58.01      1.88 o
   1   6   0      816.37      787.45      8.91 o
   2   6   0      106.59      114.79      2.42 o
   3   6   0      174.39      173.32      3.66 o
   4   6   0      571.56      563.10      8.17 o
   5   6   0       17.24       16.62      1.32 o
   6   6   0       59.27       51.33      2.03 o
   7   6   0       44.79       45.72      2.01 o
   8   6   0       30.64       28.74      1.92 o
   9   6   0        9.46        9.13      1.57 o
  10   6   0        0.24       -1.78      1.44 o
  -9   7   0       10.34        2.09      5.16 o
  -8   7   0        5.25        4.39      3.03 o
  -7   7   0       47.18       55.84      5.53 o
  -6   7   0        0.37        4.64      2.80 o
  -5   7   0     1234.86     1264.10     20.69 o
  -4   7   0      995.22     1004.51     13.66 o
  -3   7   0       11.83       10.86      1.38 o
  -2   7   0      393.73      386.33      5.13 o
  -1   7   0      272.95      283.31      4.25 o
   0   7   0      536.68      599.46      7.53 o
   1   7   0       45.84       56.81      2.07 o
   2   7   0      597.64      586.50      8.29 o
   3   7   0      126.64      129.35      2.99 o
   4   7   0      354.76      326.58      5.72 o
   5   7   0        7.62       16.35      1.58 o
   6   7   0       16.13       21.42      1.85 o
   7   7   0      553.25      550.20      9.39 o
   8   7   0       71.10       66.02      2.60 o
   9   7   0        1.69        1.85      1.39 o
  -8   8   0        4.27       13.77      4.14 o
  -7   8   0      104.83       90.40      7.16 o
  -6   8   0      106.26       91.11      7.35 o
  -5   8   0      783.02      695.75     19.27 o
  -4   8   0        0.01        0.07      1.56 o
  -3   8   0       80.85       84.06      2.94 o
  -2   8   0       93.51       86.04      3.02 o
  -1   8   0      677.82      627.30      8.39 o
   0   8   0       25.62       27.64      1.80 o
   1   8   0       86.02       96.71      2.81 o
   2   8   0      421.82      452.49      6.33 o
   3   8   0       64.24       85.71      2.45 o
   4   8   0      281.73      274.83      5.93 o
   5   8   0      240.41      228.56      4.95 o
   6   8   0      250.51      252.96      5.28 o
   7   8   0        5.23        6.93      1.58 o
   8   8   0       12.09       19.79      2.40 o
  -7   9   0       43.36       63.65      6.74 o
  -6   9   0        0.44        9.02      3.72 o
  -5   9   0       25.00       44.58      9.18 o
  -4   9   0        0.69        1.65      2.06 o
  -3   9   0       13.27       12.37      1.90 o
  -2   9   0       39.48       49.68      2.72 o
  -1   9   0      107.89      106.72      3.78 o
   0   9   0       45.44       56.55      2.47 o
   1   9   0      637.75      569.33      8.37 o
   2   9   0       12.49       11.49      1.48 o
   3   9   0      155.09      174.24      4.61 o
   4   9   0       99.83      113.14      4.36 o
   5   9   0      438.81      408.45      8.18 o
   6   9   0       43.94       37.84      2.74 o
   7   9   0       23.23       36.15      2.67 o
  -6  10   0       19.52       25.61      6.42 o
  -5  10   0       67.35       65.00      6.73 o
  -4  10   0        2.37        1.59      3.40 o
  -3  10   0        0.75       -1.23      1.93 o
  -2  10   0       78.17       71.32      4.36 o
  -1  10   0        2.06       -0.78      1.29 o
   0  10   0      513.05      550.36     10.60 o
   1  10   0       14.43       16.94      2.49 o
   2  10   0      104.29      109.10      4.48 o
   3  10   0       10.01       14.59      2.42 o
   4  10   0        5.14        5.25      1.96 o
   5  10   0        0.32        3.21      1.83 o
   6  10   0        4.41        4.81      2.01 o
  -5  11   0      100.16      100.76      8.30 o
  -4  11   0        4.56        2.87      3.76 o
  -3  11   0       15.96       16.77      4.36 o
  -2  11   0       74.57       79.64      5.02 o
  -1  11   0        0.61        2.09      2.16 o
   0  11   0        6.07        5.59      2.53 o
   1  11   0       26.17       25.71      3.45 o
   2  11   0        6.48        7.74      2.62 o
   3  11   0      104.09      119.88      7.19 o
   4  11   0        6.58        6.61      2.22 o
   5  11   0        8.35        4.75      3.69 o
  -2  12   0       12.41       11.69      7.10 o
  -1  12   0       21.53       23.86      4.39 o
   0  12   0       18.18        5.92      5.38 o
   1  12   0       64.74       59.10      5.65 o
   2  12   0       74.80       70.00      5.03 o
  -2 -12   1        8.00       10.35      3.09 o
  -1 -12   1       88.25       93.00      6.55 o
   0 -12   1       13.12       15.82      8.39 o
   1 -12   1       38.14       38.02      5.15 o
   2 -12   1       47.90       61.93      6.49 o
  -5 -11   1        2.71        5.76      2.31 o
  -4 -11   1       19.74       24.13      3.00 o
  -3 -11   1       10.40        3.28      2.72 o
  -2 -11   1       62.10       38.20      3.90 o
  -1 -11   1       22.89       19.30      3.13 o
   0 -11   1       43.86       51.84      4.31 o
   1 -11   1       29.41       24.03      3.31 o
   2 -11   1        0.66        0.27      2.28 o
   3 -11   1      109.72       92.29      7.35 o
   4 -11   1       51.92       43.29      5.97 o
   5 -11   1        2.88        3.70      4.88 o
  -6 -10   1       38.62       36.57      3.02 o
  -5 -10   1      190.91      222.96      8.44 o
  -4 -10   1        4.00        2.11      1.92 o
  -3 -10   1        0.18        0.22      1.78 o
  -2 -10   1       26.34       24.04      2.28 o
  -1 -10   1        8.29       10.49      1.87 o
   0 -10   1       16.35       24.01      2.32 o
   1 -10   1       47.80       42.04      2.68 o
   2 -10   1       40.34       57.07      4.90 o
   3 -10   1       37.20       29.11      3.14 o
   4 -10   1      109.40       96.11      5.55 o
   5 -10   1       18.54       19.20      5.06 o
   6 -10   1       18.09       12.59      4.28 o
  -7  -9   1        0.38       -1.36      1.61 o
  -6  -9   1       63.11       63.67      4.40 o
  -5  -9   1       53.30       59.08      3.23 o
  -4  -9   1        0.22       -0.07      1.47 o
  -3  -9   1        2.27        1.09      1.61 o
  -2  -9   1       24.28       20.04      2.01 o
  -1  -9   1       79.65       83.65      2.94 o
   0  -9   1        1.27       -2.07      1.38 o
   1  -9   1       92.78      106.69      3.68 o
   2  -9   1       10.01        9.87      1.56 o
   3  -9   1       17.91       23.37      3.51 o
   4  -9   1       41.01       38.52      3.37 o
   5  -9   1      452.55      466.12     18.29 o
   6  -9   1       39.23       32.21      5.11 o
   7  -9   1       92.91       97.14      7.72 o
  -8  -8   1        1.54        3.79      1.73 o
  -7  -8   1      138.36      143.12      4.41 o
  -6  -8   1      141.72      129.16      4.10 o
  -5  -8   1      461.34      439.57      7.53 o
  -4  -8   1       78.25       76.68      2.98 o
  -3  -8   1       63.88       67.45      2.30 o
  -2  -8   1       85.91      101.77      2.79 o
  -1  -8   1       41.97       51.05      2.20 o
   0  -8   1      127.24      122.93      3.25 o
   1  -8   1      408.22      417.80      6.29 o
   2  -8   1        2.90        0.94      1.16 o
   3  -8   1       68.97       87.28      2.98 o
   4  -8   1      658.19      608.52      9.68 o
   5  -8   1       46.79       40.99      4.52 o
   6  -8   1       75.47       75.87      6.33 o
   7  -8   1       70.81       58.56      6.21 o
   8  -8   1        4.37       11.40      4.20 o
  -9  -7   1        0.07       -1.44      2.05 o
  -8  -7   1       34.22       42.68      2.37 o
  -7  -7   1        0.13        1.01      1.22 o
  -6  -7   1       14.49       14.78      1.84 o
  -5  -7   1      581.46      581.73     12.49 o
  -4  -7   1        4.26        3.30      1.19 o
  -3  -7   1       32.90       35.16      1.76 o
  -2  -7   1      101.44      111.74      3.62 o
  -1  -7   1      164.77      173.35      3.37 o
   0  -7   1        0.00        0.15      0.83 o
   1  -7   1        2.67        8.38      1.01 o
   2  -7   1       31.91       21.71      1.35 o
   3  -7   1      679.21      715.38     12.11 o
   4  -7   1      571.22      564.41      8.95 o
   5  -7   1        0.38        5.55      2.04 o
   6  -7   1      166.11      143.19      7.59 o
   7  -7   1      149.72      147.81      9.89 o
   8  -7   1       45.64       52.32     14.74 o
   9  -7   1        0.02       -2.21      3.82 o
 -10  -6   1       13.26       15.33      2.12 o
  -9  -6   1       19.48       19.75      1.94 o
  -8  -6   1       55.85       59.94      2.79 o
  -7  -6   1        0.65       -0.76      1.09 o
  -6  -6   1        0.24        0.86      1.03 o
  -5  -6   1       22.82       31.22      1.71 o
  -4  -6   1       31.65       29.81      1.39 o
  -3  -6   1     1471.23     1538.13     16.80 o
  -2  -6   1      173.46      195.00      3.60 o
  -1  -6   1      202.84      191.18      3.33 o
   0  -6   1     1057.82     1195.91     12.15 o
   1  -6   1       31.35       22.75      1.28 o
   2  -6   1       29.19       29.96      1.37 o
   3  -6   1        0.09        0.48      0.72 o
   4  -6   1      149.35      140.49      3.23 o
   5  -6   1      431.17      415.81      7.33 o
   6  -6   1      233.02      243.15      7.53 o
   7  -6   1      111.68      115.68      7.53 o
   8  -6   1      106.69      103.19     11.28 o
   9  -6   1       89.31       73.98      9.32 o
  10  -6   1       10.98        8.98      5.45 o
 -10  -5   1       16.56       20.28      2.27 o
  -9  -5   1        9.77        5.30      2.11 o
  -8  -5   1      100.82       90.98      3.01 o
  -7  -5   1       66.87       76.76      2.63 o
  -6  -5   1       10.98       10.77      1.26 o
  -5  -5   1      229.33      244.39      4.97 o
  -4  -5   1       51.78       42.48      2.15 o
  -3  -5   1       10.83        8.27      1.21 o
  -2  -5   1      950.66      881.05     10.13 o
  -1  -5   1     1780.77     1728.45     15.47 o
   0  -5   1      160.68      171.23      2.99 o
   1  -5   1       18.69       25.75      1.14 o
   2  -5   1     2752.72     2713.37     23.74 o
   3  -5   1       60.27       66.80      1.99 o
   4  -5   1      469.34      439.33      6.09 o
   5  -5   1       92.42      103.42      3.03 o
   6  -5   1       17.51       27.98      2.77 o
   7  -5   1      153.44      170.59      6.24 o
   8  -5   1        0.68        1.28      1.63 o
   9  -5   1       11.29        8.68      3.76 o
  10  -5   1       58.44       50.65      5.82 o
 -10  -4   1        6.22        5.77      1.85 o
  -9  -4   1        1.41        0.39      1.28 o
  -8  -4   1        6.18        6.19      1.34 o
  -7  -4   1       77.04       71.07      2.75 o
  -6  -4   1      418.60      407.54      5.88 o
  -5  -4   1     1299.76     1223.23     15.24 o
  -4  -4   1        2.28        4.46      0.60 o
  -3  -4   1       20.35       11.96      0.85 o
  -2  -4   1      471.11      444.20      5.57 o
  -1  -4   1     1407.21     1397.46     13.20 o
   0  -4   1      662.74      729.68      6.77 o
   1  -4   1     8217.83     8334.31     62.43 o
   2  -4   1       84.31       84.01      1.80 o
   3  -4   1     1963.39     2168.29     19.08 o
   4  -4   1        6.76        0.17      0.88 o
   5  -4   1      368.38      409.94      5.80 o
   6  -4   1        0.18       -1.83      1.22 o
   7  -4   1      212.25      198.32      6.28 o
   8  -4   1       22.04       14.13      2.01 o
   9  -4   1        1.60        3.99      2.11 o
  10  -4   1        0.99        6.81      3.43 o
  11  -4   1        3.85        0.81      3.32 o
 -11  -3   1       56.07       56.32      3.35 o
 -10  -3   1       85.54       82.80      3.24 o
  -9  -3   1      323.88      326.59      6.25 o
  -8  -3   1       29.37       26.84      1.80 o
  -7  -3   1       12.70       16.52      1.27 o
  -6  -3   1       96.06       81.24      2.12 o
  -5  -3   1       96.69      105.17      2.60 o
  -4  -3   1        8.67       10.09      0.66 o
  -3  -3   1      292.21      303.24      4.11 o
  -2  -3   1     3372.07     3279.11     28.57 o
  -1  -3   1       48.65       45.67      1.11 o
   0  -3   1      258.81      251.37      2.88 o
   1  -3   1       38.71       31.30      0.89 o
   2  -3   1     4232.46     4276.19     35.46 o
   3  -3   1     2434.50     2245.98     20.49 o
   4  -3   1      804.84      850.32      9.36 o
   5  -3   1       45.66       47.76      1.70 o
   6  -3   1      934.31     1004.92     14.12 o
   7  -3   1      281.22      300.93      5.69 o
   8  -3   1      137.70      159.93      4.17 o
   9  -3   1        1.92        0.96      2.11 o
  10  -3   1       26.88       24.15      3.53 o
  11  -3   1       21.95       26.31      3.82 o
 -11  -2   1        8.30        4.35      2.56 o
 -10  -2   1       25.48       25.84      2.52 o
  -9  -2   1      218.77      203.21      4.82 o
  -8  -2   1       93.98       90.45      2.95 o
  -7  -2   1        8.05        9.27      1.12 o
  -6  -2   1      322.37      284.70      4.41 o
  -5  -2   1     1183.50     1304.54     15.71 o
  -4  -2   1       30.60       32.16      0.86 o
  -3  -2   1        1.22        2.48      0.60 o
  -2  -2   1      389.42      308.18      3.90 o
  -1  -2   1      409.59      424.73      3.62 o
   0  -2   1     2850.72     2777.84     19.47 o
   1  -2   1     3105.47     2896.34     24.30 o
   2  -2   1    24061.26    24442.38    206.35 o
   3  -2   1      539.99      657.63      7.58 o
   4  -2   1     5553.80     5365.42     49.24 o
   5  -2   1       51.26       54.82      1.94 o
   6  -2   1      652.84      677.17     13.52 o
   7  -2   1      267.61      247.82      4.75 o
   8  -2   1       30.83       42.89      2.17 o
   9  -2   1       57.11       44.11      3.58 o
  10  -2   1        7.52        7.72      3.12 o
  11  -2   1      117.64      108.93      5.82 o
 -11  -1   1       44.27       50.01      3.42 o
 -10  -1   1        8.18       10.73      2.17 o
  -9  -1   1       71.96       68.96      2.99 o
  -8  -1   1      230.89      225.66      4.89 o
  -7  -1   1      117.41      107.65      2.99 o
  -6  -1   1      175.30      172.23      3.03 o
  -5  -1   1      457.72      479.26      5.74 o
  -4  -1   1     1704.45     1716.68     18.69 o
  -3  -1   1      734.18      748.86      8.53 o
  -2  -1   1      194.31      166.23      2.32 o
  -1  -1   1      256.18      222.37      1.95 o
   0  -1   1      593.54      474.64     10.72 o
   1  -1   1      408.09      316.21      2.75 o
   2  -1   1       11.57       17.35      0.65 o
   3  -1   1       24.02       24.90      0.93 o
   4  -1   1      174.16      201.28      3.74 o
   5  -1   1     4366.39     4561.87     48.39 o
   6  -1   1      738.14      757.05      9.04 o
   7  -1   1       17.82       14.96      1.50 o
   8  -1   1      248.69      260.80      6.13 o
   9  -1   1       40.29       41.10      2.85 o
  10  -1   1      126.67      113.31      5.27 o
  11  -1   1       57.27       69.12      5.35 o
 -11   0   1        6.95       10.33      4.53 o
 -10   0   1      161.55      153.14      5.28 o
  -9   0   1        7.00        2.50      1.49 o
  -8   0   1       54.25       56.91      2.63 o
  -7   0   1       73.94       68.68      2.57 o
  -6   0   1        9.59        3.75      0.77 o
  -5   0   1      964.63     1042.64     12.24 o
  -4   0   1      178.55      150.62      2.45 o
  -3   0   1       32.02       25.14      0.78 o
  -2   0   1       10.58        7.18      0.44 o
  -1   0   1     1804.92     1571.44     33.89 o
   0   0   1       34.99       -0.05      0.03 o
   1   0   1      196.54      129.78      8.15 o
   2   0   1        0.78       -0.01      0.21 o
   3   0   1    19247.22    19418.30    221.61 o
   4   0   1        0.01       -0.15      0.32 o
   5   0   1      209.87      204.46      2.66 o
   6   0   1     1138.50     1272.26     12.71 o
   7   0   1       47.30       36.23      1.62 o
   8   0   1      162.12      159.92      3.89 o
   9   0   1        5.28        0.07      1.31 o
  10   0   1      241.16      224.68      6.98 o
  11   0   1       66.71       69.61      4.35 o
 -11   1   1        5.69        3.75      2.62 o
 -10   1   1        7.39        4.48      2.33 o
  -9   1   1       37.56       40.51      3.56 o
  -8   1   1       13.39       13.36      1.98 o
  -7   1   1       29.35       31.77      1.75 o
  -6   1   1      381.92      341.84      5.14 o
  -5   1   1       36.78       49.27      1.67 o
  -4   1   1     2159.61     2225.69     21.18 o
  -3   1   1      668.58      693.50      7.22 o
  -2   1   1     3409.83     3177.19     25.84 o
  -1   1   1     1430.74     1388.94     12.94 o
   0   1   1     3806.32     2818.22     38.10 o
   1   1   1      522.79      460.56      7.62 o
   3   1   1      638.73      603.97      6.82 o
   4   1   1      869.73      905.81     12.44 o
   5   1   1      135.30      107.07      1.83 o
   6   1   1      393.31      395.16      6.34 o
   7   1   1       65.19       56.53      1.85 o
   8   1   1      113.13      116.51      3.10 o
   9   1   1        8.40        8.74      1.46 o
  10   1   1        5.85        3.96      1.56 o
  11   1   1        2.05        4.40      1.87 o
 -11   2   1        1.94        8.16      2.96 o
 -10   2   1       24.89       24.09      3.56 o
  -9   2   1      212.23      209.09     11.14 o
  -8   2   1      204.49      204.30      5.03 o
  -7   2   1       32.46       34.86      2.42 o
  -6   2   1      828.95      847.74     12.17 o
  -5   2   1      282.70      280.56      4.14 o
  -4   2   1       45.09       51.35      1.57 o
  -3   2   1      390.88      400.95      4.58 o
  -2   2   1      840.81      802.23      7.75 o
  -1   2   1    14251.29    14403.36    123.45 o
   0   2   1      458.12      458.95      3.78 o
   1   2   1      498.78      384.15      4.09 o
   2   2   1    21259.93    22206.48    285.32 o
   3   2   1      476.48      447.98      7.79 o
   4   2   1      570.81      584.99      8.47 o
   5   2   1      166.91      159.12      3.16 o
   6   2   1      154.22      173.39      2.60 o
   7   2   1       25.40       31.85      1.30 o
   8   2   1      546.79      515.09      7.69 o
   9   2   1       25.17       28.71      1.83 o
  10   2   1        0.54        2.66      1.39 o
  11   2   1        2.63        1.02      1.68 o
 -11   3   1       77.91       86.61      6.96 o
 -10   3   1       12.65       18.79      3.35 o
  -9   3   1        8.61        5.97      2.51 o
  -8   3   1        8.61       13.82      2.12 o
  -7   3   1        4.18        7.77      1.56 o
  -6   3   1      346.13      320.17      5.80 o
  -5   3   1      120.37      131.20      2.81 o
  -4   3   1      974.42      988.08     10.69 o
  -3   3   1      255.83      226.53      3.45 o
  -2   3   1     2801.72     2978.74     25.12 o
  -1   3   1     1663.21     1599.57     12.73 o
   0   3   1      670.73      638.20      6.01 o
   1   3   1      290.44      333.87      4.62 o
   2   3   1      974.05      925.71     10.84 o
   3   3   1     1427.00     1294.66     17.07 o
   4   3   1      831.90      850.01     12.67 o
   5   3   1     2273.59     2233.77     28.94 o
   6   3   1        5.81        4.53      1.36 o
   7   3   1       34.66       37.48      1.34 o
   8   3   1       12.26       12.28      1.22 o
   9   3   1        4.22        2.48      1.70 o
  10   3   1        0.85       -0.40      1.26 o
  11   3   1        4.24        0.36      1.56 o
 -10   4   1       63.06       73.86      6.54 o
  -9   4   1      176.02      185.21     10.76 o
  -8   4   1        0.11       -1.35      1.58 o
  -7   4   1       26.93       28.11      4.09 o
  -6   4   1       72.24       72.44      2.61 o
  -5   4   1       83.52      106.11      2.70 o
  -4   4   1       38.21       38.61      1.85 o
  -3   4   1      285.67      297.34      3.94 o
  -2   4   1      843.39      796.45      8.27 o
  -1   4   1       50.74       58.39      1.38 o
   0   4   1      394.80      379.60      4.10 o
   1   4   1      331.43      325.06      3.94 o
   2   4   1     6599.95     6627.37     70.58 o
   3   4   1       16.12       22.51      0.81 o
   4   4   1      803.12      851.94      8.59 o
   5   4   1      820.12      773.22     12.79 o
   6   4   1       54.39       62.28      1.76 o
   7   4   1      375.49      341.88      4.76 o
   8   4   1      116.67      114.45      2.82 o
   9   4   1       13.04       12.87      1.40 o
  10   4   1       64.42       63.34      3.00 o
  11   4   1        0.75        2.43      1.46 o
 -10   5   1       25.61       21.81      4.61 o
  -9   5   1       31.06       40.91      5.20 o
  -8   5   1      163.11      184.71     11.51 o
  -7   5   1      227.33      233.40      6.05 o
  -6   5   1        0.16       -0.26      1.17 o
  -5   5   1        6.16        2.64      1.78 o
  -4   5   1      979.24      931.25     11.44 o
  -3   5   1     2264.18     2216.46     20.83 o
  -2   5   1      647.96      635.65      7.11 o
  -1   5   1     1015.45     1060.77     10.11 o
   0   5   1      541.52      528.40      5.99 o
   1   5   1     3116.37     3162.19     30.27 o
   2   5   1      174.92      172.92      2.84 o
   3   5   1       33.45       53.18      1.84 o
   4   5   1        0.05        2.41      0.68 o
   5   5   1      106.92      102.87      2.13 o
   6   5   1      386.40      378.77      5.00 o
   7   5   1      188.07      165.94      3.35 o
   8   5   1       94.48       83.99      2.76 o
   9   5   1      103.16      116.58      3.14 o
  10   5   1        0.03        0.31      1.28 o
  -9   6   1        2.04        1.63      4.37 o
  -8   6   1        3.47        7.84      3.34 o
  -7   6   1       35.30       37.30      3.79 o
  -6   6   1       73.14       71.80      4.52 o
  -5   6   1      217.64      210.48      4.60 o
  -4   6   1       65.66       68.86      2.57 o
  -3   6   1      471.45      397.89      6.09 o
  -2   6   1      148.26      157.35      2.95 o
  -1   6   1       50.98       66.43      1.82 o
   0   6   1     1064.84     1092.69     11.72 o
   1   6   1     2538.15     2623.37     27.18 o
   2   6   1      708.91      715.31      8.15 o
   3   6   1      776.60      789.03     10.28 o
   4   6   1      109.86      130.04      2.75 o
   5   6   1       15.81        8.20      1.02 o
   6   6   1      191.64      195.64      4.88 o
   7   6   1       37.04       33.05      1.99 o
   8   6   1      161.06      160.41      3.54 o
   9   6   1        3.00        0.92      1.15 o
  10   6   1        5.60        3.72      1.33 o
  -9   7   1        2.35       -0.67      4.88 o
  -8   7   1       17.81       16.31      4.06 o
  -7   7   1      232.07      242.11     10.46 o
  -6   7   1       20.24       11.22      3.46 o
  -5   7   1      412.73      370.35     10.30 o
  -4   7   1        0.00        0.14      1.12 o
  -3   7   1     1080.36     1071.63     12.24 o
  -2   7   1      873.57      829.43      9.91 o
  -1   7   1      142.78      150.88      2.92 o
   0   7   1       63.27       75.83      2.25 o
   1   7   1       18.33       29.58      1.55 o
   2   7   1      227.00      229.43      3.79 o
   3   7   1      850.64      932.54     13.08 o
   4   7   1      614.68      587.91     12.24 o
   5   7   1      189.79      185.37      3.97 o
   6   7   1      108.70       91.67      2.90 o
   7   7   1       63.00       70.46      2.61 o
   8   7   1        3.36        7.74      1.36 o
   9   7   1        0.08        1.98      1.25 o
  -8   8   1        6.44       13.98      6.66 o
  -7   8   1       48.21       61.90      6.29 o
  -6   8   1      136.02      131.01      7.76 o
  -5   8   1       34.52       27.48      4.81 o
  -4   8   1     1028.76     1011.62     20.70 o
  -3   8   1      712.97      677.32     10.14 o
  -2   8   1       61.80       48.58      2.64 o
  -1   8   1       14.64        6.47      1.24 o
   0   8   1       15.02       17.37      1.52 o
   1   8   1      154.88      157.25      3.51 o
   2   8   1       85.77       86.70      2.60 o
   3   8   1        8.49        9.35      1.33 o
   4   8   1        1.43       -0.85      1.14 o
   5   8   1      149.54      140.66      3.81 o
   6   8   1      174.46      188.87      4.41 o
   7   8   1        0.62       -0.20      1.28 o
   8   8   1        9.82       13.62      1.67 o
   9   8   1       14.40       18.35      2.16 o
  -7   9   1       13.47       17.71      4.73 o
  -6   9   1       57.12       42.04      8.40 o
  -5   9   1       19.51       30.49      7.27 o
  -4   9   1       26.62       25.07      3.60 o
  -3   9   1       83.12       78.08      8.57 o
  -2   9   1       74.63       77.69      2.83 o
  -1   9   1       15.86        9.98      1.85 o
   0   9   1      186.23      176.93      4.07 o
   1   9   1      266.84      277.80      5.16 o
   2   9   1       29.24       18.97      1.84 o
   3   9   1       26.75       41.80      2.33 o
   4   9   1       35.43       40.77      2.39 o
   5   9   1       71.71       73.27      4.08 o
   6   9   1        3.66        5.85      1.80 o
   7   9   1        1.08        4.19      1.68 o
   8   9   1       61.85       64.50      3.84 o
  -6  10   1        1.53        0.77      3.91 o
  -5  10   1        2.58       11.62      4.34 o
  -4  10   1        3.23        3.11      3.37 o
  -3  10   1        0.01       -0.43      2.29 o
  -2  10   1       12.62       15.49      2.88 o
  -1  10   1       60.67       61.73      3.66 o
   0  10   1       73.82       67.48      3.75 o
   1  10   1        2.26        6.12      1.95 o
   2  10   1       24.92       27.95      2.81 o
   3  10   1       82.16       79.62      4.07 o
   4  10   1       32.36       32.64      2.81 o
   5  10   1       24.54       28.32      2.70 o
   6  10   1        8.78        6.79      1.97 o
  -4  11   1        0.93        7.21      3.99 o
  -3  11   1       44.20       34.13     11.49 o
  -2  11   1       33.69       28.27      3.60 o
  -1  11   1       35.93       46.38      4.00 o
   0  11   1        3.16        2.68      2.46 o
   1  11   1        2.69        6.85      3.29 o
   2  11   1       70.10       63.89      4.49 o
   3  11   1       46.37       41.43      3.75 o
   4  11   1       40.83       45.02      3.40 o
   5  11   1        4.49        6.53      2.62 o
  -2  12   1       19.37       20.44      7.43 o
  -1  12   1        4.71        1.81      3.33 o
   0  12   1        2.73       -0.72      4.44 o
   1  12   1       93.71      110.16      7.86 o
   2  12   1       59.00       69.94      5.64 o
  -1 -12   2        0.78        1.33      2.94 o
   0 -12   2        0.31        2.49      4.78 o
   1 -12   2        0.17        1.88      3.22 o
   2 -12   2       40.65       40.66      5.15 o
  -4 -11   2       57.28       55.19      3.87 o
  -3 -11   2       11.46       11.58      3.14 o
  -2 -11   2        0.00        1.61      2.29 o
  -1 -11   2       84.29      105.70      5.57 o
   0 -11   2       34.85       23.90      5.36 o
   1 -11   2        0.66        3.56      2.31 o
   2 -11   2        0.96        4.48      2.37 o
   3 -11   2      143.70      140.12     17.57 o
   4 -11   2        1.07       -0.38      3.32 o
   5 -11   2       13.46       26.20      5.59 o
  -6 -10   2        0.05        1.31      1.98 o
  -5 -10   2       11.01       17.91      2.99 o
  -4 -10   2       14.06       10.01      2.54 o
  -3 -10   2        0.72        1.64      1.72 o
  -2 -10   2      161.93      181.94      5.00 o
  -1 -10   2      217.24      222.32      5.42 o
   0 -10   2        6.24        2.08      1.49 o
   1 -10   2        0.02        1.41      1.47 o
   2 -10   2      359.42      322.80      7.67 o
   3 -10   2        0.00        0.66      2.00 o
   4 -10   2      117.86      121.56      6.28 o
   5 -10   2       55.86       39.20      4.41 o
   6 -10   2       20.02       26.45      4.97 o
  -7  -9   2       22.08       19.98      2.84 o
  -6  -9   2        6.36        7.00      1.94 o
  -5  -9   2        2.03        6.04      1.87 o
  -4  -9   2        0.77        1.08      1.54 o
  -3  -9   2      203.04      205.56      5.06 o
  -2  -9   2        5.83       10.33      1.66 o
  -1  -9   2      353.92      323.34      7.27 o
   0  -9   2      114.73      110.14      3.39 o
   1  -9   2       72.23       73.99      3.19 o
   2  -9   2       26.33       25.29      2.04 o
   3  -9   2       26.09       18.15      2.17 o
   4  -9   2      202.80      176.59      6.98 o
   5  -9   2       10.59       11.32      4.38 o
   6  -9   2       72.49       71.61      5.24 o
   7  -9   2        0.70        4.32      3.68 o
   8  -9   2        3.97        0.03      3.39 o
  -8  -8   2       13.44       10.75      2.26 o
  -7  -8   2       35.15       45.68      2.86 o
  -6  -8   2       33.15       42.62      2.74 o
  -5  -8   2       39.11       37.66      2.40 o
  -4  -8   2      153.95      150.75      4.14 o
  -3  -8   2       69.56       76.91      3.00 o
  -2  -8   2      539.85      583.30      7.79 o
  -1  -8   2      161.26      163.98      3.80 o
   0  -8   2       25.33       20.86      1.69 o
   1  -8   2        3.87        3.27      1.16 o
   2  -8   2        4.15        1.79      1.00 o
   3  -8   2       96.22      121.72      3.43 o
   4  -8   2       10.44       11.36      1.74 o
   5  -8   2      183.84      180.45      7.00 o
   6  -8   2        8.14        3.65      3.92 o
   7  -8   2      170.58      188.31      9.47 o
   8  -8   2        0.01        6.00      4.74 o
  -9  -7   2        2.42        1.08      1.63 o
  -8  -7   2       66.19       61.67      3.08 o
  -7  -7   2       69.13       71.58      2.86 o
  -6  -7   2       20.47       24.85      1.96 o
  -5  -7   2      147.66      146.76      3.83 o
  -4  -7   2      305.28      276.68      5.34 o
  -3  -7   2       22.69       21.22      1.52 o
  -2  -7   2      200.48      209.35      3.81 o
  -1  -7   2       72.00       70.02      2.24 o
   0  -7   2      249.71      249.56      4.24 o
   1  -7   2       86.20      100.51      2.67 o
   2  -7   2        0.94       -0.30      0.75 o
   3  -7   2       61.40       54.37      2.19 o
   4  -7   2      271.34      299.94      5.98 o
   5  -7   2       12.10       10.45      1.92 o
   6  -7   2       56.03       61.03      3.85 o
   7  -7   2        1.43        1.45      2.82 o
   8  -7   2       18.38       15.76      3.67 o
   9  -7   2        0.35        0.64      4.76 o
  -9  -6   2        4.51        4.03      1.71 o
  -8  -6   2       12.67        6.69      1.58 o
  -7  -6   2       10.18        8.83      1.52 o
  -6  -6   2      386.26      362.79      6.15 o
  -5  -6   2      162.30      151.97      3.60 o
  -4  -6   2      546.88      564.91      8.23 o
  -3  -6   2        0.00       -0.18      0.79 o
  -2  -6   2      197.68      215.85      3.91 o
  -1  -6   2       12.34       13.49      1.14 o
   0  -6   2      523.96      560.53      6.67 o
   1  -6   2      461.72      420.25      5.15 o
   2  -6   2      525.89      560.58      6.18 o
   3  -6   2      327.77      330.93      5.41 o
   4  -6   2       33.61       42.88      2.38 o
   5  -6   2       92.28      116.31      5.41 o
   6  -6   2      219.32      259.53      6.43 o
   7  -6   2       82.51       66.18      4.53 o
   8  -6   2      168.49      153.00      7.26 o
   9  -6   2       14.45       18.61      3.98 o
  10  -6   2        0.26        0.85      4.63 o
 -10  -5   2       12.35       11.36      2.15 o
  -9  -5   2      104.81       98.47      3.51 o
  -8  -5   2        1.77       -0.52      1.28 o
  -7  -5   2      184.86      173.37      4.13 o
  -6  -5   2       28.15       26.04      1.73 o
  -5  -5   2       52.28       42.49      1.78 o
  -4  -5   2      365.35      381.88      5.32 o
  -3  -5   2       27.22       29.66      1.35 o
  -2  -5   2       28.66       45.31      1.63 o
  -1  -5   2      947.92     1001.70      9.63 o
   0  -5   2      441.12      430.53      4.97 o
   1  -5   2       23.22       23.61      1.07 o
   2  -5   2        3.14        0.57      0.58 o
   3  -5   2     2488.77     2519.95     23.36 o
   4  -5   2      291.56      329.25      4.54 o
   5  -5   2      384.22      405.58      6.01 o
   6  -5   2        6.22        1.66      1.11 o
   7  -5   2       45.92       47.17      3.24 o
   8  -5   2       19.50       27.54      2.85 o
   9  -5   2        5.57        6.44      3.12 o
  10  -5   2       69.96       78.83     11.97 o
 -10  -4   2        5.68        7.96      1.96 o
  -9  -4   2        0.34        0.67      1.41 o
  -8  -4   2        8.75        9.43      1.56 o
  -7  -4   2       38.11       37.37      1.98 o
  -6  -4   2      851.15      907.66     11.25 o
  -5  -4   2     1184.78     1183.21     13.90 o
  -4  -4   2      330.32      318.18      4.35 o
  -3  -4   2       23.30       15.39      0.89 o
  -2  -4   2      238.12      245.47      3.68 o
  -1  -4   2       72.64      106.02      1.95 o
   0  -4   2       46.09       46.70      1.21 o
   1  -4   2      547.10      542.70      5.20 o
   2  -4   2      476.89      504.59      5.24 o
   3  -4   2       41.63       50.01      1.51 o
   4  -4   2     3833.91     4094.44     38.96 o
   5  -4   2       24.16       26.83      1.52 o
   6  -4   2     1169.25     1236.95     15.77 o
   7  -4   2      289.99      273.15      6.07 o
   8  -4   2        2.22        2.97      1.63 o
   9  -4   2       20.92       23.47      2.90 o
  10  -4   2        5.14        3.44      2.99 o
  11  -4   2        4.14        3.16      3.39 o
 -10  -3   2        2.98        1.71      1.80 o
  -9  -3   2       37.36       36.00      2.39 o
  -8  -3   2       15.14       18.68      1.78 o
  -7  -3   2       14.87       12.61      1.42 o
  -6  -3   2      179.28      169.03      3.34 o
  -5  -3   2      895.03      931.72     12.94 o
  -4  -3   2       63.20       53.95      2.16 o
  -3  -3   2       36.40       25.32      1.17 o
  -2  -3   2      547.13      477.30      6.39 o
  -1  -3   2       42.93       52.68      1.27 o
   0  -3   2     2552.29     2371.16     20.20 o
   1  -3   2     9659.40     9497.86     70.99 o
   2  -3   2      479.24      473.03      4.97 o
   3  -3   2     3348.38     3553.09     31.49 o
   4  -3   2      253.97      252.32      3.84 o
   5  -3   2        5.31        2.70      0.76 o
   6  -3   2        2.11        3.97      1.08 o
   7  -3   2      303.88      348.99      6.85 o
   8  -3   2       26.49       30.92      2.10 o
   9  -3   2       85.90       87.46      4.34 o
  10  -3   2       19.30       29.24      3.60 o
  11  -3   2       33.38       32.99      3.98 o
 -11  -2   2        0.37        0.52      1.96 o
 -10  -2   2        0.36       -1.40      1.60 o
  -9  -2   2      252.79      246.60      5.56 o
  -8  -2   2        3.07        2.91      1.31 o
  -7  -2   2       89.39       84.99      2.75 o
  -6  -2   2      640.03      647.72      7.67 o
  -5  -2   2       99.02      131.28      2.39 o
  -4  -2   2     1588.08     1628.04     18.01 o
  -3  -2   2      539.22      542.42      7.38 o
  -2  -2   2     1142.00     1076.92     10.39 o
  -1  -2   2     1271.80     1193.19      9.72 o
   0  -2   2      805.76      746.28      6.40 o
   1  -2   2     8043.22     8156.45     63.87 o
   2  -2   2     1447.63     1398.26     12.13 o
   3  -2   2     6851.94     6794.94     61.67 o
   4  -2   2     3020.20     3200.29     31.92 o
   5  -2   2      536.92      534.77      6.92 o
   6  -2   2       21.19       19.71      1.41 o
   7  -2   2       49.09       46.21      2.20 o
   8  -2   2        7.62        3.99      1.20 o
   9  -2   2       16.65       14.74      2.24 o
  10  -2   2       75.32       70.12      4.52 o
  11  -2   2       31.08       37.78      3.84 o
 -11  -1   2        7.28        6.15      2.20 o
 -10  -1   2       22.36       24.66      3.54 o
  -9  -1   2       33.22       38.21      3.16 o
  -8  -1   2       33.00       42.81      3.21 o
  -7  -1   2      130.18      123.53      2.89 o
  -6  -1   2      148.27      152.27      3.53 o
  -5  -1   2        4.70        4.00      0.73 o
  -4  -1   2      421.68      433.47      5.28 o
  -3  -1   2      292.58      292.06      3.72 o
  -2  -1   2      679.73      626.55      6.30 o
  -1  -1   2      841.56      849.19      6.98 o
   0  -1   2     4396.54     4155.69     44.34 o
   1  -1   2     8305.93     8426.82     60.40 o
   2  -1   2     2547.12     2443.30     20.10 o
   3  -1   2     2229.15     2209.46     20.52 o
   4  -1   2      943.31      946.73      9.63 o
   5  -1   2       17.24       15.45      0.99 o
   6  -1   2     3073.71     3277.55     39.10 o
   7  -1   2        2.90        5.60      1.43 o
   8  -1   2        7.05        3.68      1.30 o
   9  -1   2      459.32      442.66     10.77 o
  10  -1   2       12.38       13.10      2.57 o
  11  -1   2        4.34        4.11      2.50 o
 -11   0   2       10.30        9.72      2.93 o
 -10   0   2        6.50        3.24      2.03 o
  -9   0   2       15.47       19.22      2.47 o
  -8   0   2       49.16       51.25      3.77 o
  -7   0   2        0.03        1.62      0.91 o
  -6   0   2      217.74      193.75      3.72 o
  -5   0   2      510.34      484.45      6.66 o
  -4   0   2     1074.71     1025.28     11.97 o
  -3   0   2     2602.81     2549.69     23.65 o
  -2   0   2     1244.65     1137.12      9.76 o
  -1   0   2     3463.79     3490.88     28.27 o
   0   0   2    14716.27    12072.71    493.01 o
   1   0   2     6482.72     6044.18    104.21 o
   2   0   2      889.49      887.21      9.04 o
   3   0   2     3203.03     2981.81     27.59 o
   4   0   2      224.23      184.00      2.30 o
   5   0   2      353.89      347.04      4.03 o
   6   0   2       33.50       37.37      1.36 o
   7   0   2      143.56      164.95      2.99 o
   8   0   2        9.73        9.59      1.32 o
   9   0   2       46.78       45.59      2.34 o
  10   0   2       31.72       27.81      2.50 o
  11   0   2       28.14       24.15      3.10 o
 -11   1   2       10.70       11.45      3.22 o
 -10   1   2       19.57       19.02      3.76 o
  -9   1   2      344.48      377.32     10.00 o
  -8   1   2      113.17      101.00      3.91 o
  -7   1   2      138.04      171.09      3.86 o
  -6   1   2        0.01        1.46      0.87 o
  -5   1   2      325.70      422.27      6.21 o
  -4   1   2       44.83       44.21      1.59 o
  -3   1   2      366.94      342.10      4.46 o
  -2   1   2      163.96      162.54      2.06 o
  -1   1   2      896.61      880.91     12.99 o
   0   1   2     1288.80     1253.62      9.71 o
   1   1   2    16063.18    17124.40    168.03 o
   2   1   2      729.29      689.00     14.06 o
   3   1   2      380.56      341.88     11.90 o
   4   1   2     4095.48     4376.40     61.65 o
   5   1   2       44.50       28.87      1.38 o
   6   1   2       11.13        7.66      0.70 o
   7   1   2      702.50      660.52      8.23 o
   8   1   2       25.15       23.35      1.53 o
   9   1   2       61.00       48.92      2.23 o
  10   1   2        0.87        0.98      1.25 o
  11   1   2       53.90       65.62      3.37 o
 -11   2   2       16.05       12.64      3.98 o
 -10   2   2        3.05        2.84      2.66 o
  -9   2   2      152.72      156.31      6.46 o
  -8   2   2      103.86       92.35      6.91 o
  -7   2   2      350.40      353.16      6.82 o
  -6   2   2        8.61        5.62      1.27 o
  -5   2   2       26.37       41.79      1.69 o
  -4   2   2      402.79      368.53      5.21 o
  -3   2   2     3151.88     3297.51     32.79 o
  -2   2   2        0.37        0.20      0.47 o
  -1   2   2     1644.31     1649.01     15.80 o
   0   2   2      913.78      816.29      6.39 o
   1   2   2      340.66      393.87      3.70 o
   2   2   2      147.93      116.80      1.56 o
   3   2   2     4082.06     4004.23    105.41 o
   4   2   2      367.76      375.37      8.37 o
   5   2   2     1514.27     1513.07     18.04 o
   6   2   2        3.34        4.93      0.75 o
   7   2   2       13.34       15.01      0.95 o
   8   2   2       20.52       21.61      1.35 o
   9   2   2       16.09       14.32      1.40 o
  10   2   2      248.46      240.85      5.04 o
  11   2   2        0.07        0.18      1.39 o
 -10   3   2        0.08       -2.06      3.08 o
  -9   3   2      433.46      463.51     12.15 o
  -8   3   2      271.99      281.50      7.19 o
  -7   3   2        0.10       -1.79      1.19 o
  -6   3   2      149.96      159.21      4.30 o
  -5   3   2      182.35      168.35      3.50 o
  -4   3   2      127.60      126.95      2.90 o
  -3   3   2        2.12        3.62      0.70 o
  -2   3   2      688.27      722.54      7.10 o
  -1   3   2     9918.62     9839.39     73.14 o
   0   3   2      990.19      917.79      9.28 o
   1   3   2       21.31       19.38      0.69 o
   2   3   2      329.95      268.77      3.01 o
   3   3   2     8288.08     8808.35    101.58 o
   4   3   2     1158.25     1307.79     15.59 o
   5   3   2        7.79        1.02      0.85 o
   6   3   2      215.07      166.91      2.98 o
   7   3   2       66.58       63.91      2.50 o
   8   3   2       20.13       18.28      1.25 o
   9   3   2       39.36       34.06      1.71 o
  10   3   2        3.59        3.38      1.29 o
  11   3   2       56.63       58.44      2.63 o
 -10   4   2        2.81        4.06      4.53 o
  -9   4   2       33.32       32.96      4.86 o
  -8   4   2      277.73      314.95      8.00 o
  -7   4   2       41.53       57.43      3.58 o
  -6   4   2       54.64       56.92      3.48 o
  -5   4   2        9.82        4.91      1.13 o
  -4   4   2       42.56       28.96      1.62 o
  -3   4   2        2.29        3.24      0.68 o
  -2   4   2      148.06      170.95      2.82 o
  -1   4   2      109.40      105.23      2.15 o
   0   4   2      756.83      731.98      7.29 o
   1   4   2     1351.82     1418.99     13.25 o
   2   4   2     2940.57     2914.30     27.62 o
   3   4   2      302.98      305.39      3.83 o
   4   4   2     2541.34     2666.50     31.96 o
   5   4   2      410.03      383.29      5.47 o
   6   4   2       59.00       52.21      1.67 o
   7   4   2      148.33      161.73      3.78 o
   8   4   2      109.96      130.18      3.21 o
   9   4   2        5.08        4.64      1.08 o
  10   4   2      270.93      254.11      4.87 o
  11   4   2       11.35       11.40      1.77 o
 -10   5   2        9.35        7.76      5.34 o
  -9   5   2        4.89        7.39      3.49 o
  -8   5   2        4.82        2.90      2.30 o
  -7   5   2      296.99      302.34     12.83 o
  -6   5   2      231.13      242.94      5.90 o
  -5   5   2        5.62        5.43      1.41 o
  -4   5   2      777.74      755.90      9.20 o
  -3   5   2      634.82      639.98     11.49 o
  -2   5   2      259.28      215.60      3.61 o
  -1   5   2      204.44      178.79      2.71 o
   0   5   2      421.31      389.52      4.74 o
   1   5   2      618.42      661.99      7.48 o
   2   5   2       13.61       16.46      0.90 o
   3   5   2       48.94       65.28      1.73 o
   4   5   2      583.14      602.43      7.03 o
   5   5   2      312.49      290.17      3.89 o
   6   5   2     1105.21     1095.16     14.41 o
   7   5   2        0.33        1.63      0.76 o
   8   5   2      854.33      776.10     10.22 o
   9   5   2        4.01        2.28      1.05 o
  10   5   2       10.68        9.67      1.38 o
  -9   6   2        2.55        4.12      5.11 o
  -8   6   2       10.42        4.75      3.10 o
  -7   6   2       13.34       13.42      2.74 o
  -6   6   2       97.80       87.90      4.98 o
  -5   6   2       12.28       13.61      1.63 o
  -4   6   2      325.40      336.73      5.82 o
  -3   6   2       34.45       42.56      2.14 o
  -2   6   2        2.33        9.69      1.06 o
  -1   6   2      100.36       90.17      2.05 o
   0   6   2      845.40      854.67      9.53 o
   1   6   2      195.28      212.58      3.61 o
   2   6   2        1.55        0.69      0.69 o
   3   6   2      597.87      578.71      6.75 o
   4   6   2      621.08      580.07     11.17 o
   5   6   2        0.49        1.62      0.80 o
   6   6   2      366.15      358.54      6.98 o
   7   6   2      152.42      140.60      3.03 o
   8   6   2       20.17       18.83      1.45 o
   9   6   2       66.81       44.88      1.90 o
  10   6   2        8.85        9.75      1.40 o
  -9   7   2       19.48       17.38      5.96 o
  -8   7   2        5.51        3.55      2.94 o
  -7   7   2       31.23       30.81      4.65 o
  -6   7   2       21.91       21.98      4.08 o
  -5   7   2      105.84      114.18      4.69 o
  -4   7   2      379.06      379.61     15.43 o
  -3   7   2      453.34      455.86      7.04 o
  -2   7   2      229.96      222.49      4.44 o
  -1   7   2       90.88       94.90      2.24 o
   0   7   2       26.65       22.55      1.40 o
   1   7   2      115.08      108.40      2.58 o
   2   7   2      278.02      253.93      4.70 o
   3   7   2      323.09      355.76      5.99 o
   4   7   2        0.12       -1.16      0.98 o
   5   7   2       67.70       55.84      2.17 o
   6   7   2      506.31      477.32      6.65 o
   7   7   2      172.89      178.87      3.82 o
   8   7   2       64.15       54.34      2.26 o
   9   7   2        0.17        1.83      1.14 o
  -8   8   2        0.01       10.84      4.22 o
  -7   8   2        9.24       11.11      3.97 o
  -6   8   2        4.96        0.13      5.55 o
  -5   8   2      264.84      270.30     11.09 o
  -4   8   2      117.91      105.46      4.53 o
  -3   8   2      135.16      146.11      4.48 o
  -2   8   2      115.84      117.34      3.18 o
  -1   8   2       76.79       70.53      2.40 o
   0   8   2       93.97      113.55      2.93 o
   1   8   2       53.32       66.01      2.20 o
   2   8   2       16.24       16.47      1.34 o
   3   8   2        1.59        1.05      1.01 o
   4   8   2       10.36        7.99      1.40 o
   5   8   2      163.79      156.38      3.89 o
   6   8   2      429.09      424.80      7.00 o
   7   8   2      127.66      123.44      3.40 o
   8   8   2       32.23       39.12      4.32 o
   9   8   2       17.81       30.52      1.99 o
  -7   9   2       15.64       24.58      4.87 o
  -6   9   2       10.63       12.13      4.01 o
  -5   9   2        2.98        1.25      4.05 o
  -4   9   2       12.17       18.62      3.35 o
  -3   9   2        2.76        3.86      2.28 o
  -2   9   2       74.06       80.08      3.22 o
  -1   9   2        8.20        4.51      1.76 o
   0   9   2      116.11      104.25      2.99 o
   1   9   2       36.00       29.57      2.27 o
   2   9   2       45.17       42.13      2.18 o
   3   9   2       83.30       84.01      2.97 o
   4   9   2       47.37       47.60      2.53 o
   5   9   2        1.00        1.25      1.41 o
   6   9   2       36.32       32.28      2.22 o
   7   9   2       10.52       12.77      1.98 o
   8   9   2        1.96        2.89      1.63 o
  -6  10   2        3.25        0.78      3.67 o
  -5  10   2        5.50       13.52      4.41 o
  -4  10   2       11.35       16.40      4.44 o
  -3  10   2        1.04        1.24      2.49 o
  -2  10   2       10.36       12.41      2.80 o
  -1  10   2        0.00       -1.26      1.87 o
   0  10   2      210.14      223.56      6.23 o
   1  10   2       17.19       12.77      2.24 o
   2  10   2      151.01      138.19      4.89 o
   3  10   2       46.31       53.98      3.35 o
   4  10   2        3.34        0.09      1.61 o
   5  10   2        1.44        1.58      1.66 o
   6  10   2       39.11       35.71      3.25 o
   7  10   2       10.15       12.82      2.18 o
  -4  11   2       86.63       83.36     12.80 o
  -3  11   2        0.85       -0.65      3.46 o
  -2  11   2        1.46        1.47      2.70 o
  -1  11   2        0.00        4.21      2.45 o
   0  11   2       15.93       18.00      3.07 o
   1  11   2       32.17       37.14      5.09 o
   2  11   2       64.77       62.53      4.46 o
   3  11   2       13.79       19.70      2.72 o
   4  11   2        0.03        1.34      1.84 o
   5  11   2       60.37       60.12      4.52 o
  -1  12   2       24.34       24.79      4.83 o
   0  12   2       17.21       15.86      4.18 o
   1  12   2       34.30       27.68      4.39 o
   2  12   2       59.01       62.59      4.80 o
  -1 -12   3        0.11       -0.41      2.85 o
   0 -12   3        0.33       -2.51      3.35 o
   1 -12   3       12.64        4.37      6.93 o
   2 -12   3       41.78       54.14      6.19 o
  -4 -11   3       28.82       30.14      3.62 o
  -3 -11   3       84.47       96.18      5.37 o
  -2 -11   3       67.27       61.43      6.48 o
  -1 -11   3       17.81       16.29      3.27 o
   0 -11   3       11.65       11.88      3.58 o
   1 -11   3      120.25      130.37     10.33 o
   2 -11   3        0.58        1.40      2.50 o
   3 -11   3      122.61      102.71      7.77 o
   4 -11   3        5.25        6.05      3.84 o
   5 -11   3        8.78       12.98      4.55 o
  -6 -10   3        3.63        3.49      2.31 o
  -5 -10   3        0.91        5.14      2.09 o
  -4 -10   3       18.09        9.63      2.07 o
  -3 -10   3      129.16      151.08      5.95 o
  -2 -10   3       30.99       21.24      2.38 o
  -1 -10   3      145.04      128.20      4.22 o
   0 -10   3       38.91       33.13      2.54 o
   1 -10   3      160.61      149.14      5.05 o
   2 -10   3       79.17       86.75      4.20 o
   3 -10   3        0.05        1.04      1.96 o
   4 -10   3      164.57      148.59      6.86 o
   5 -10   3        4.33        1.97      2.72 o
   6 -10   3        5.57        6.74      2.97 o
  -7  -9   3       15.23       12.83      2.31 o
  -6  -9   3       21.80       33.31      2.89 o
  -5  -9   3        4.17        5.17      1.90 o
  -4  -9   3       40.52       43.20      3.63 o
  -3  -9   3        6.34       10.35      1.91 o
  -2  -9   3      314.43      309.19      5.84 o
  -1  -9   3       23.45       25.73      2.21 o
   0  -9   3       35.25       16.50      1.82 o
   1  -9   3        7.11        3.45      1.45 o
   2  -9   3        8.11        2.04      1.54 o
   3  -9   3       20.41       17.95      2.40 o
   4  -9   3        0.25       -0.17      1.95 o
   5  -9   3       50.12       59.95      4.78 o
   6  -9   3        0.00        9.43      3.13 o
   7  -9   3        4.09       -0.48      2.63 o
   8  -9   3       33.84       32.87      7.65 o
  -8  -8   3        2.40        7.65      2.09 o
  -7  -8   3        2.34        1.82      1.74 o
  -6  -8   3       19.89       22.84      2.36 o
  -5  -8   3      152.63      157.26      4.80 o
  -4  -8   3       14.40       21.28      2.30 o
  -3  -8   3      353.04      354.46      5.66 o
  -2  -8   3        0.98        3.90      1.16 o
  -1  -8   3       40.03       36.15      1.96 o
   0  -8   3        3.21        3.60      1.14 o
   1  -8   3      425.51      431.35      6.53 o
   2  -8   3      237.99      253.82      4.73 o
   3  -8   3        2.67        4.53      1.31 o
   4  -8   3        9.16       17.36      2.26 o
   5  -8   3       48.41       56.87      5.94 o
   6  -8   3      262.77      303.51      9.58 o
   7  -8   3       27.82       19.98      3.49 o
   8  -8   3       24.57       20.09      4.62 o
   9  -8   3        1.88       -1.33      4.74 o
  -9  -7   3       47.61       49.21      3.08 o
  -8  -7   3        6.02        6.72      1.87 o
  -7  -7   3        4.98       -0.01      1.65 o
  -6  -7   3       15.13       17.72      1.87 o
  -5  -7   3      181.39      175.60      5.56 o
  -4  -7   3      198.54      193.04      4.48 o
  -3  -7   3        0.62        0.45      0.99 o
  -2  -7   3       31.96       35.00      1.74 o
  -1  -7   3       76.58       63.23      2.16 o
   0  -7   3        0.87        1.55      1.14 o
   1  -7   3        0.05        0.01      0.86 o
   2  -7   3      143.12      162.03      3.12 o
   3  -7   3       38.98       25.07      1.64 o
   4  -7   3      135.71      148.64      3.52 o
   5  -7   3       56.07       56.06      3.14 o
   6  -7   3       38.89       30.37      3.04 o
   7  -7   3      275.71      282.70      9.15 o
   8  -7   3       57.81       50.98      6.73 o
   9  -7   3        0.06        3.18      5.04 o
  -9  -6   3       60.19       63.31      3.45 o
  -8  -6   3       72.17       72.99      3.49 o
  -7  -6   3        7.59        4.75      1.50 o
  -6  -6   3        2.41       -0.20      1.16 o
  -5  -6   3      186.99      184.99      4.17 o
  -4  -6   3       34.79       29.08      1.57 o
  -3  -6   3      452.47      435.47      6.28 o
  -2  -6   3      225.92      238.15      4.23 o
  -1  -6   3      295.35      273.35      4.01 o
   0  -6   3      273.86      292.62      4.06 o
   1  -6   3        2.59        0.25      0.60 o
   2  -6   3      120.73      157.55      2.79 o
   3  -6   3       13.87       16.77      1.29 o
   4  -6   3       11.31       11.74      1.23 o
   5  -6   3      277.12      296.93      6.55 o
   6  -6   3     1205.91     1222.91     19.51 o
   7  -6   3      813.46      742.69     14.08 o
   8  -6   3       38.09       40.50      4.03 o
   9  -6   3       11.45       12.39      3.68 o
  10  -6   3        1.95        8.38      5.16 o
 -10  -5   3       11.24       13.08      2.28 o
  -9  -5   3        0.10        0.42      1.61 o
  -8  -5   3        1.13        0.52      1.35 o
  -7  -5   3       12.81       16.04      1.77 o
  -6  -5   3        0.63        1.91      1.27 o
  -5  -5   3      142.97      152.69      3.20 o
  -4  -5   3      328.93      313.34      5.32 o
  -3  -5   3       12.75       10.19      1.01 o
  -2  -5   3       24.51       25.11      1.35 o
  -1  -5   3      119.76      142.57      2.55 o
   0  -5   3     1438.61     1460.96     13.53 o
   1  -5   3      603.91      698.65      6.96 o
   2  -5   3     2729.23     2862.01     23.83 o
   3  -5   3       65.73       65.52      2.95 o
   4  -5   3        0.66        1.61      0.77 o
   5  -5   3      333.02      337.66      5.31 o
   6  -5   3       28.51       45.25      2.45 o
   7  -5   3        1.80        3.30      1.53 o
   8  -5   3        0.97        0.05      1.74 o
   9  -5   3       10.85       16.97      6.10 o
  10  -5   3        0.04       -0.56      3.02 o
 -10  -4   3        2.69        3.56      1.86 o
  -9  -4   3       38.62       26.57      2.55 o
  -8  -4   3       20.92       15.33      1.82 o
  -7  -4   3        9.36       11.70      1.49 o
  -6  -4   3        0.44        0.67      1.08 o
  -5  -4   3       89.48       67.87      2.06 o
  -4  -4   3       85.45      117.12      3.00 o
  -3  -4   3      285.90      286.83      4.50 o
  -2  -4   3      112.24      109.93      2.75 o
  -1  -4   3       89.52      106.72      2.12 o
   0  -4   3      989.12      955.69      9.09 o
   1  -4   3      111.91       98.30      1.75 o
   2  -4   3       25.27       27.22      1.53 o
   3  -4   3      167.44      152.07      2.58 o
   4  -4   3        2.32        1.49      0.80 o
   5  -4   3      847.99      899.68      9.81 o
   6  -4   3      248.45      244.76      5.03 o
   7  -4   3        0.57        1.70      1.23 o
   8  -4   3       30.24       34.50      3.49 o
   9  -4   3      114.57      117.12     10.71 o
  10  -4   3        3.35        7.71      2.48 o
  11  -4   3       30.42       19.95      4.37 o
 -10  -3   3       21.27       23.24      2.64 o
  -9  -3   3      401.19      389.41      8.39 o
  -8  -3   3        0.65       -1.73      1.26 o
  -7  -3   3       27.93       31.51      2.87 o
  -6  -3   3      123.67      109.35      2.38 o
  -5  -3   3      220.09      218.55      4.31 o
  -4  -3   3     2064.59     2196.11     24.58 o
  -3  -3   3     1617.92     1603.72     16.55 o
  -2  -3   3     1940.37     1983.19     18.79 o
  -1  -3   3      189.55      172.33      2.59 o
   0  -3   3        1.62        1.37      0.55 o
   1  -3   3     7973.50     7994.65     57.56 o
   2  -3   3     2936.04     2794.67     20.86 o
   3  -3   3     2479.35     2588.08     23.39 o
   4  -3   3     1499.10     1660.32     16.59 o
   5  -3   3       11.57       15.59      1.56 o
   6  -3   3       30.58       21.98      1.62 o
   7  -3   3      171.03      208.44      7.43 o
   8  -3   3        3.50        4.95      1.40 o
   9  -3   3       13.87       18.48      2.49 o
  10  -3   3        6.57        6.86      2.30 o
  11  -3   3        7.83        3.54      2.61 o
 -10  -2   3        3.32        7.31      2.10 o
  -9  -2   3       23.43       22.86      2.87 o
  -8  -2   3      414.99      394.57      7.30 o
  -7  -2   3       35.02       29.27      1.96 o
  -6  -2   3       40.62       34.64      2.06 o
  -5  -2   3       39.12       39.91      3.54 o
  -4  -2   3      126.20      128.58      2.61 o
  -3  -2   3        6.50       -0.36      0.58 o
  -2  -2   3      762.47      651.45      7.27 o
  -1  -2   3      126.70      164.97      2.33 o
   0  -2   3      446.59      477.15      5.13 o
   1  -2   3     5993.97     5826.52     43.78 o
   2  -2   3    10836.68    11107.63     89.64 o
   3  -2   3      357.68      452.18      5.25 o
   4  -2   3      927.43      860.47      9.12 o
   5  -2   3     1099.44     1167.43     13.02 o
   6  -2   3      729.99      781.61      9.57 o
   7  -2   3      594.79      580.30      8.96 o
   8  -2   3      147.31      147.56      6.34 o
   9  -2   3      112.27      107.74      3.83 o
  10  -2   3       28.50       35.07      6.63 o
  11  -2   3      104.25       86.71      6.68 o
 -11  -1   3       46.35       67.95      4.09 o
 -10  -1   3       15.56       18.32      2.60 o
  -9  -1   3       22.17       27.05      2.65 o
  -8  -1   3       82.73       70.59      3.34 o
  -7  -1   3       25.06       21.26      1.81 o
  -6  -1   3        9.24        6.11      0.98 o
  -5  -1   3        0.00        0.22      0.68 o
  -4  -1   3      446.76      501.12      6.65 o
  -3  -1   3      699.36      785.02      8.63 o
  -2  -1   3      721.80      614.14      6.40 o
  -1  -1   3     1058.03     1046.52      9.03 o
   0  -1   3     2325.18     2292.85     21.19 o
   1  -1   3    16318.19    16737.25    115.81 o
   2  -1   3     1561.11     1535.52     12.32 o
   3  -1   3        2.65        0.64      0.37 o
   4  -1   3       54.25       59.09      1.42 o
   5  -1   3      967.98      956.62     10.70 o
   6  -1   3        1.57        0.41      0.60 o
   7  -1   3        1.53        5.85      0.97 o
   8  -1   3      221.95      235.31      5.58 o
   9  -1   3      449.57      430.16      7.74 o
  10  -1   3       72.30       61.41      3.87 o
  11  -1   3        5.06        5.05      2.34 o
 -11   0   3        4.44        7.75      2.53 o
 -10   0   3       15.68       18.21      2.67 o
  -9   0   3       37.84       40.32      3.13 o
  -8   0   3      107.60      117.03      3.88 o
  -7   0   3       79.13       76.54      2.55 o
  -6   0   3       22.22       21.51      1.48 o
  -5   0   3      368.02      375.32      5.70 o
  -4   0   3      160.42      216.22      3.71 o
  -3   0   3       37.28       45.19      1.31 o
  -2   0   3       11.53        7.47      0.59 o
  -1   0   3        8.20       18.53      0.80 o
   0   0   3       20.05       20.16      0.69 o
   1   0   3       55.40       66.60      0.80 o
   2   0   3     2933.50     2576.86     25.37 o
   3   0   3      350.18      365.42      3.67 o
   4   0   3       20.29       19.41      0.60 o
   5   0   3       24.05        8.08      0.62 o
   6   0   3      559.55      656.44      7.60 o
   7   0   3      253.69      263.61      4.24 o
   8   0   3        2.78        5.67      1.09 o
   9   0   3       41.86       39.75      2.43 o
  10   0   3        5.39        2.43      1.64 o
  11   0   3       84.97       84.95      4.45 o
 -11   1   3       84.95       87.42      5.60 o
 -10   1   3        1.65       -1.18      2.35 o
  -9   1   3      210.88      212.75     10.26 o
  -8   1   3       31.75       41.06      3.03 o
  -7   1   3        8.13       11.28      1.44 o
  -6   1   3        3.00        6.51      1.45 o
  -5   1   3       29.60       20.87      1.41 o
  -4   1   3      501.00      483.55      6.22 o
  -3   1   3      768.64      762.41      8.69 o
  -2   1   3      156.22      162.96      2.29 o
  -1   1   3     2782.72     2734.16     25.27 o
   0   1   3     2922.19     3070.36     24.03 o
   1   1   3     1678.00     1624.21     13.72 o
   2   1   3    20921.40    21641.43    237.74 o
   3   1   3      816.07      763.11     16.17 o
   4   1   3     3399.98     3275.23     38.45 o
   5   1   3      150.57      148.68      2.59 o
   6   1   3       44.85       37.02      1.88 o
   7   1   3      151.36      148.91      2.47 o
   8   1   3      402.35      385.51      5.51 o
   9   1   3        7.93        6.86      1.23 o
  10   1   3        8.27       13.24      1.64 o
  11   1   3        2.66        2.73      1.72 o
 -10   2   3        9.92        8.12      2.95 o
  -9   2   3       12.51       17.94      3.45 o
  -8   2   3       14.67       13.06      2.34 o
  -7   2   3        0.74        1.82      1.22 o
  -6   2   3        0.63       -0.30      1.01 o
  -5   2   3      160.89      132.47      2.97 o
  -4   2   3      128.47      131.02      3.00 o
  -3   2   3     2033.86     2068.24     22.97 o
  -2   2   3     4187.10     3953.86     36.38 o
  -1   2   3     1676.97     1583.37     14.42 o
   0   2   3      364.73      285.34      2.93 o
   1   2   3     2798.48     2832.07     21.79 o
   2   2   3     3488.36     3621.12     35.84 o
   3   2   3       95.28       81.51      4.72 o
   4   2   3       53.91       49.29      4.40 o
   5   2   3     2071.04     2036.68     39.08 o
   6   2   3        0.35        1.17      0.59 o
   7   2   3       69.36       61.16      1.97 o
   8   2   3       34.68       26.52      1.17 o
   9   2   3       75.38       78.37      2.43 o
  10   2   3       92.63       97.62      3.00 o
  11   2   3        0.01       -0.35      1.36 o
 -10   3   3       94.53      101.77     13.11 o
  -9   3   3      113.72      136.55      7.58 o
  -8   3   3       49.90       45.66      3.70 o
  -7   3   3       88.90       88.48      3.94 o
  -6   3   3        9.79        8.88      1.54 o
  -5   3   3      785.69      832.10     10.38 o
  -4   3   3       31.17       36.00      1.80 o
  -3   3   3       37.42       45.61      1.56 o
  -2   3   3      156.59      152.90      2.70 o
  -1   3   3     2046.61     2038.36     18.42 o
   0   3   3     1075.98     1037.38      9.95 o
   1   3   3     4328.04     4072.61     35.65 o
   2   3   3     7179.82     6750.33     55.70 o
   3   3   3      951.21      918.75     10.41 o
   4   3   3       65.08       90.34      2.46 o
   5   3   3       12.79       18.25      3.52 o
   6   3   3      963.73     1008.91     16.06 o
   7   3   3      868.83      846.36     11.66 o
   8   3   3        0.64        1.52      0.92 o
   9   3   3       64.64       71.92      2.13 o
  10   3   3       58.36       65.47      2.38 o
  11   3   3      156.90      136.64      3.65 o
 -10   4   3       30.15       27.93      5.02 o
  -9   4   3      548.66      567.76     17.44 o
  -8   4   3        0.04        6.79      2.39 o
  -7   4   3      142.87      147.53      5.28 o
  -6   4   3      152.44      149.33      4.41 o
  -5   4   3       95.23      105.43      3.12 o
  -4   4   3        7.11        9.81      1.09 o
  -3   4   3      814.55      880.72      9.97 o
  -2   4   3      573.57      568.08      6.85 o
  -1   4   3       36.77       56.06      1.49 o
   0   4   3     1074.57     1030.31     11.67 o
   1   4   3        6.79        7.05      1.03 o
   2   4   3      137.88       99.55      1.81 o
   3   4   3       79.45       96.85      1.81 o
   4   4   3      680.50      699.61      8.39 o
   5   4   3     2421.09     2421.49     26.44 o
   6   4   3      445.26      428.20      5.90 o
   7   4   3      162.97      144.39      3.11 o
   8   4   3      116.22      107.07      3.06 o
   9   4   3       34.60       34.42      1.65 o
  10   4   3       68.58       64.57      2.25 o
  11   4   3        5.83        2.12      1.29 o
 -10   5   3       31.23       22.58      7.07 o
  -9   5   3       75.02       61.85      9.07 o
  -8   5   3      439.73      432.55     14.78 o
  -7   5   3        0.21       -2.35      1.80 o
  -6   5   3      265.49      262.66      7.66 o
  -5   5   3      107.90       93.53      3.50 o
  -4   5   3     1274.12     1302.92     15.16 o
  -3   5   3        9.34        5.95      0.95 o
  -2   5   3        3.66        1.66      0.70 o
  -1   5   3       60.11       58.60      2.44 o
   0   5   3       27.89       42.82      1.63 o
   1   5   3      999.46     1029.59     11.82 o
   2   5   3      188.37      241.21      3.77 o
   3   5   3      129.78      112.83      2.04 o
   4   5   3      129.86      142.17      2.26 o
   5   5   3      728.25      705.57      9.13 o
   6   5   3       78.98       87.27      2.19 o
   7   5   3      631.81      634.68      8.77 o
   8   5   3        3.26        4.41      1.29 o
   9   5   3      312.33      318.20      4.93 o
  10   5   3       17.13       17.78      1.39 o
  -9   6   3       39.05       49.97      8.93 o
  -8   6   3        9.00       13.52      4.11 o
  -7   6   3        6.58        4.89      3.25 o
  -6   6   3        6.14       -0.95      3.30 o
  -5   6   3       69.86       61.63      3.11 o
  -4   6   3      139.43      151.61      4.04 o
  -3   6   3        6.91        8.74      1.35 o
  -2   6   3       50.01       59.19      2.10 o
  -1   6   3       89.52       97.83      2.49 o
   0   6   3        0.05       -1.19      0.79 o
   1   6   3      780.24      731.22      9.83 o
   2   6   3      634.91      633.11      8.80 o
   3   6   3      125.60      142.24      2.54 o
   4   6   3      416.35      440.08      5.42 o
   5   6   3       77.83       76.33      1.85 o
   6   6   3     1150.32     1157.75     11.17 o
   7   6   3      204.25      207.19      3.57 o
   8   6   3      544.25      537.89      7.20 o
   9   6   3        0.00       -0.18      0.93 o
  10   6   3       23.68       22.59      1.50 o
  -8   7   3       14.98       25.20     11.82 o
  -7   7   3       20.73       25.21      6.65 o
  -6   7   3       16.94       19.14      3.95 o
  -5   7   3        0.15       -0.90      2.08 o
  -4   7   3       12.58        9.08      2.13 o
  -3   7   3       30.12       23.96      1.77 o
  -2   7   3      153.53      133.37      3.51 o
  -1   7   3        3.66        1.66      1.17 o
   0   7   3      132.11      106.68      3.22 o
   1   7   3       39.86       29.89      1.85 o
   2   7   3       19.96       16.42      1.48 o
   3   7   3        0.24       -1.10      0.73 o
   4   7   3      264.50      253.20      4.24 o
   5   7   3        6.54        6.04      1.77 o
   6   7   3      211.34      191.92      3.61 o
   7   7   3      481.25      451.62      6.70 o
   8   7   3      118.14      121.86      3.44 o
   9   7   3        0.35        1.58      1.03 o
  -8   8   3        1.11       -0.40      3.64 o
  -7   8   3        3.66        3.00      6.36 o
  -6   8   3       22.82       34.78      9.84 o
  -5   8   3        8.44        5.03      6.44 o
  -4   8   3       75.00       73.94      7.49 o
  -3   8   3        0.40       -0.23      1.42 o
  -2   8   3      138.05      145.32      3.61 o
  -1   8   3        7.45        6.77      1.48 o
   0   8   3        5.01        5.13      1.44 o
   1   8   3       58.86       69.39      2.79 o
   2   8   3       65.40       79.88      3.47 o
   3   8   3        7.34        4.86      1.19 o
   4   8   3        0.31       -0.06      0.92 o
   5   8   3        4.93        4.78      1.33 o
   6   8   3       54.73       47.13      2.43 o
   7   8   3       80.65       74.07      2.65 o
   8   8   3       55.14       46.28      2.93 o
   9   8   3        4.37        3.34      1.30 o
  -7   9   3        0.63        0.36      3.96 o
  -6   9   3       31.45       33.71      5.40 o
  -5   9   3        2.08        2.54      3.25 o
  -4   9   3       38.52       33.70      4.88 o
  -3   9   3      160.91      150.20      6.63 o
  -2   9   3       35.20       37.38      3.27 o
  -1   9   3       95.51       82.23      4.67 o
   0   9   3        3.70       -0.23      1.35 o
   1   9   3       22.54       24.11      2.13 o
   2   9   3        3.19        3.19      1.61 o
   3   9   3        0.66       -1.66      1.40 o
   4   9   3       24.65       26.56      2.32 o
   5   9   3        6.87        9.34      1.63 o
   6   9   3        1.08       -1.83      1.22 o
   7   9   3       40.83       31.33      3.07 o
   8   9   3       30.47       30.54      2.73 o
  -6  10   3        1.96       -1.53      3.76 o
  -5  10   3       17.21       18.54      4.76 o
  -4  10   3       33.52       38.50      5.59 o
  -3  10   3       48.62       58.31      4.88 o
  -2  10   3      126.90      110.83      8.35 o
  -1  10   3        0.04       -1.17      1.73 o
   0  10   3       15.18       14.48      2.36 o
   1  10   3        0.04        0.29      1.62 o
   2  10   3        0.41       -0.86      1.72 o
   3  10   3       33.37       30.46      2.79 o
   4  10   3        5.06        5.94      1.88 o
   5  10   3        4.04       -0.51      1.65 o
   6  10   3        0.06        0.55      1.63 o
   7  10   3      201.40      196.01      7.00 o
  -4  11   3        7.88       12.67      4.29 o
  -3  11   3        0.03        2.33      3.69 o
  -2  11   3       53.27       46.19      6.37 o
  -1  11   3        6.07       12.51      2.79 o
   0  11   3       12.15       12.73      2.80 o
   1  11   3        0.27       -0.70      2.02 o
   2  11   3       38.52       32.24      3.70 o
   3  11   3        9.08        6.84      2.22 o
   4  11   3        0.04        0.16      1.85 o
   5  11   3        4.80        4.56      2.04 o
  -1  12   3        0.22       -2.60      3.48 o
   0  12   3        3.82        6.50      3.59 o
   1  12   3       41.92       50.09      5.33 o
   2  12   3       33.33       46.18      7.14 o
   0 -12   4        3.76        5.82      3.60 o
   1 -12   4       27.73       39.51      6.79 o
  -4 -11   4       49.11       66.44      4.76 o
  -3 -11   4        1.28       -0.26      2.41 o
  -2 -11   4       39.33       41.41      4.15 o
  -1 -11   4       38.56       44.47      4.28 o
   0 -11   4        0.33        3.63      3.08 o
   1 -11   4        5.21        2.64      2.35 o
   2 -11   4        5.45        4.52      2.75 o
   3 -11   4       22.66       14.36      3.79 o
   4 -11   4       70.47       70.38      7.14 o
   5 -11   4       16.59       14.43      9.89 o
  -5 -10   4        0.24       -0.62      1.75 o
  -4 -10   4       14.23        9.62      2.18 o
  -3 -10   4      245.35      243.81      6.09 o
  -2 -10   4        0.24        1.67      1.91 o
  -1 -10   4       17.34       21.44      2.28 o
   0 -10   4      157.86      157.08      4.72 o
   1 -10   4       24.40       27.37      3.03 o
   2 -10   4      282.45      277.66     10.38 o
   3 -10   4       38.95       24.47      3.29 o
   4 -10   4      175.97      203.08      8.04 o
   5 -10   4        0.26        0.01      2.54 o
   6 -10   4       23.09       25.76      4.19 o
  -7  -9   4      117.89      115.67      4.71 o
  -6  -9   4       45.30       38.33      3.04 o
  -5  -9   4      500.09      494.40     10.59 o
  -4  -9   4       85.84       68.57      3.32 o
  -3  -9   4      670.43      685.64     10.95 o
  -2  -9   4       59.99       68.24      3.10 o
  -1  -9   4      106.42       96.15      3.37 o
   0  -9   4      119.14      123.89      4.00 o
   1  -9   4      224.84      227.59      6.97 o
   2  -9   4       22.24       17.77      2.58 o
   3  -9   4       28.24       16.63      2.43 o
   4  -9   4        0.34       -3.00      2.00 o
   5  -9   4      170.71      159.01      6.92 o
   6  -9   4       15.98       21.71      5.46 o
   7  -9   4        0.06       -1.74      2.56 o
   8  -9   4        9.74        4.76      3.95 o
  -8  -8   4       64.01       69.10      3.76 o
  -7  -8   4      146.44      161.60      5.18 o
  -6  -8   4       51.91       63.59      3.37 o
  -5  -8   4       17.34       16.68      2.28 o
  -4  -8   4      140.60      135.13      4.56 o
  -3  -8   4        0.08       -1.11      1.27 o
  -2  -8   4      273.70      284.11      5.38 o
  -1  -8   4        8.49        4.55      1.31 o
   0  -8   4       13.75       10.50      1.39 o
   1  -8   4        1.21        2.46      1.18 o
   2  -8   4      125.62      122.42      3.26 o
   3  -8   4      214.03      205.52      4.35 o
   4  -8   4        6.59        4.95      1.72 o
   5  -8   4       56.33       44.79      3.54 o
   6  -8   4      255.73      184.90      6.42 o
   7  -8   4        5.91        5.43      2.90 o
   8  -8   4       17.40       12.53      3.37 o
   9  -8   4        0.01       -1.10      5.04 o
  -8  -7   4       35.84       35.73      2.83 o
  -7  -7   4        5.26        4.16      1.78 o
  -6  -7   4        1.22       -0.92      1.42 o
  -5  -7   4      201.91      201.76      4.82 o
  -4  -7   4        4.52        0.17      1.52 o
  -3  -7   4       68.02       72.88      2.56 o
  -2  -7   4      370.84      364.13      5.57 o
  -1  -7   4       50.14       53.56      2.11 o
   0  -7   4      478.52      459.64      6.21 o
   1  -7   4       32.70       27.68      1.81 o
   2  -7   4      119.65      130.90      2.86 o
   3  -7   4      135.67      134.81      3.16 o
   4  -7   4       88.75       55.24      2.52 o
   5  -7   4       12.13       15.71      1.91 o
   6  -7   4      127.64      134.08      5.27 o
   7  -7   4       35.45       29.89      3.77 o
   8  -7   4      153.31      112.74     13.96 o
   9  -7   4       33.99       43.89      8.03 o
  -9  -6   4      115.65      130.73      4.96 o
  -8  -6   4      176.70      159.14      5.20 o
  -7  -6   4      100.12       87.32      3.80 o
  -6  -6   4      297.41      316.21      8.57 o
  -5  -6   4      304.41      292.47      5.67 o
  -4  -6   4       17.39       14.26      1.35 o
  -3  -6   4       30.76       38.19      1.82 o
  -2  -6   4       66.90       52.81      2.03 o
  -1  -6   4       59.42       57.30      1.83 o
   0  -6   4       22.73       26.81      1.36 o
   1  -6   4      553.41      537.79      6.66 o
   2  -6   4      585.38      598.54      6.55 o
   3  -6   4      114.93      124.39      2.66 o
   4  -6   4      115.76      106.06      2.67 o
   5  -6   4      241.29      293.04      6.53 o
   6  -6   4       64.62       68.79      3.45 o
   7  -6   4      367.80      403.40      9.44 o
   8  -6   4      514.11      546.19     11.77 o
   9  -6   4        0.15        5.13      2.96 o
  10  -6   4       39.11       37.64      5.46 o
  -9  -5   4       37.54       38.38      3.51 o
  -8  -5   4       40.41       41.13      2.91 o
  -7  -5   4       12.33       11.25      1.71 o
  -6  -5   4       39.14       43.48      2.39 o
  -5  -5   4       48.21       42.03      2.19 o
  -4  -5   4       15.00       14.33      1.29 o
  -3  -5   4      384.11      416.91      5.98 o
  -2  -5   4       68.45       60.06      1.99 o
  -1  -5   4      332.35      351.49      4.61 o
   0  -5   4      365.30      402.19      4.87 o
   1  -5   4       15.16       18.60      1.09 o
   2  -5   4     1639.43     1761.73     15.40 o
   3  -5   4     1153.80     1198.43     11.63 o
   4  -5   4       23.54       25.23      1.42 o
   5  -5   4        0.93        0.07      0.87 o
   6  -5   4        2.13        4.09      1.22 o
   7  -5   4       58.88       41.47      3.50 o
   8  -5   4       40.66       39.73      2.94 o
   9  -5   4       29.01       20.07      4.78 o
  10  -5   4        0.00       -1.54      3.00 o
 -10  -4   4        0.14       -0.77      1.90 o
  -9  -4   4       41.00       36.08      2.90 o
  -8  -4   4       38.64       36.46      2.49 o
  -7  -4   4       36.19       37.63      2.31 o
  -6  -4   4     1076.14     1098.82     15.15 o
  -5  -4   4       43.87       48.41      2.23 o
  -4  -4   4      219.99      236.82      4.20 o
  -3  -4   4     1139.62     1167.85     13.91 o
  -2  -4   4       17.66       10.93      0.92 o
  -1  -4   4      210.37      169.77      2.89 o
   0  -4   4      466.82      456.66      5.08 o
   1  -4   4     2831.57     2960.54     23.22 o
   2  -4   4      318.14      352.78      3.93 o
   3  -4   4      241.66      245.51      3.46 o
   4  -4   4       49.38       61.04      1.85 o
   5  -4   4      130.97      128.38      2.78 o
   6  -4   4        4.74        0.37      1.12 o
   7  -4   4       59.38       61.14      3.05 o
   8  -4   4        9.15        7.01      2.37 o
   9  -4   4       30.85       28.99      3.42 o
  10  -4   4        0.72       -2.15      2.07 o
  11  -4   4        9.15        9.01      3.90 o
 -10  -3   4       23.09       19.33      2.66 o
  -9  -3   4        0.11        0.92      1.80 o
  -8  -3   4      257.11      242.58      5.64 o
  -7  -3   4      145.82      134.39      3.87 o
  -6  -3   4      165.74      157.85      4.90 o
  -5  -3   4      871.17      972.03     12.00 o
  -4  -3   4        0.04        1.17      0.73 o
  -3  -3   4        5.35        1.20      0.77 o
  -2  -3   4     1395.54     1415.29     14.93 o
  -1  -3   4      653.49      732.37      7.46 o
   0  -3   4      460.01      430.87      4.38 o
   1  -3   4      569.81      581.97      5.39 o
   2  -3   4     1055.40      907.41      7.57 o
   3  -3   4       79.83       66.15      2.19 o
   4  -3   4       52.94       67.65      1.81 o
   5  -3   4       19.12       11.66      1.13 o
   6  -3   4       24.49       28.15      2.29 o
   7  -3   4       35.00       45.94      2.24 o
   8  -3   4       29.21       25.08      3.54 o
   9  -3   4      190.60      205.04      9.32 o
  10  -3   4       13.65        8.50      2.30 o
  11  -3   4       61.01       73.25      4.35 o
 -10  -2   4       68.68       72.90      3.99 o
  -9  -2   4       49.96       45.37      4.09 o
  -8  -2   4       14.14       12.45      1.97 o
  -7  -2   4      460.28      466.23      8.07 o
  -6  -2   4      508.48      475.08      8.52 o
  -5  -2   4      752.23      829.98     10.51 o
  -4  -2   4        0.30       10.09      1.01 o
  -3  -2   4     2927.24     3274.78     32.52 o
  -2  -2   4      795.75      833.03      9.22 o
  -1  -2   4       28.65       19.84      1.41 o
   0  -2   4     1955.60     1844.15     15.80 o
   1  -2   4        3.22        8.84      0.50 o
   2  -2   4     7769.90     7666.23     62.48 o
   3  -2   4      595.29      573.11      6.41 o
   4  -2   4       97.06      126.37      2.33 o
   5  -2   4      259.56      278.64      4.32 o
   6  -2   4       99.08       96.40      2.47 o
   7  -2   4      140.34      149.21      3.45 o
   8  -2   4      421.07      405.53      8.23 o
   9  -2   4       22.00       26.63      2.48 o
  10  -2   4       72.10       62.80      3.83 o
  11  -2   4        3.29        1.54      2.72 o
 -10  -1   4       52.83       50.56      3.61 o
  -9  -1   4       25.85       24.26      2.66 o
  -8  -1   4      553.96      552.25      9.57 o
  -7  -1   4      135.33      124.91      3.28 o
  -6  -1   4       17.79       20.25      1.77 o
  -5  -1   4     1282.66     1430.91     16.75 o
  -4  -1   4       48.63       42.51      1.64 o
  -3  -1   4       10.76       12.68      0.88 o
  -2  -1   4     1603.50     1593.15     16.39 o
  -1  -1   4      157.68      172.51      3.22 o
   0  -1   4     1463.53     1459.14     13.96 o
   1  -1   4     1108.25     1070.36      8.56 o
   2  -1   4     2638.64     2755.23     22.67 o
   3  -1   4      527.56      513.07      4.94 o
   4  -1   4     1918.37     1847.80     17.65 o
   5  -1   4      175.53      180.08      3.08 o
   6  -1   4      208.91      204.92      3.56 o
   7  -1   4      494.89      526.76      7.79 o
   8  -1   4        1.16       -0.15      1.16 o
   9  -1   4       46.04       36.87      2.55 o
  10  -1   4        5.07        3.40      1.69 o
  11  -1   4        7.25        9.70      2.71 o
 -10   0   4        0.16       -1.03      2.52 o
  -9   0   4       47.45       43.59      3.35 o
  -8   0   4      150.52      156.71      5.19 o
  -7   0   4       26.92       27.53      1.85 o
  -6   0   4      181.18      200.01      4.15 o
  -5   0   4      406.39      415.67      6.31 o
  -4   0   4      184.47      182.61      3.19 o
  -3   0   4      465.37      549.68      6.67 o
  -2   0   4       11.49       15.62      1.16 o
  -1   0   4      252.98      231.61      2.80 o
   0   0   4     1554.79     1416.55     12.70 o
   1   0   4     2185.51     2325.33     16.80 o
   2   0   4     8143.71     8240.22     79.31 o
   3   0   4        4.95        3.16      0.77 o
   4   0   4      284.44      302.20      3.47 o
   5   0   4        4.75        2.14      0.53 o
   6   0   4      130.36      136.86      2.41 o
   7   0   4       43.05       39.78      1.67 o
   8   0   4      108.90      111.28      3.34 o
   9   0   4      108.00      114.96      3.38 o
  10   0   4      427.09      435.14      8.55 o
  11   0   4        3.45        3.05      2.10 o
  12   0   4        5.91        8.54      2.63 o
 -10   1   4       77.73       83.04      5.36 o
  -9   1   4      242.06      259.76      7.34 o
  -8   1   4      973.73      945.82     16.24 o
  -7   1   4        0.76       -0.62      1.05 o
  -6   1   4      198.37      214.05      4.45 o
  -5   1   4      230.81      241.28      4.54 o
  -4   1   4        0.03       -0.80      0.64 o
  -3   1   4      258.67      339.80      4.44 o
  -2   1   4     1344.74     1244.25     11.63 o
  -1   1   4     5277.94     4848.06     44.53 o
   0   1   4      107.56       83.90      1.46 o
   1   1   4    18097.98    18673.62    189.09 o
   2   1   4      332.34      306.84      3.31 o
   3   1   4    24072.08    24948.21    261.75 o
   4   1   4     2932.94     2883.60     30.78 o
   5   1   4      408.71      474.22      5.94 o
   6   1   4      162.17      159.82      2.98 o
   7   1   4       57.45       60.48      1.53 o
   8   1   4       21.07       24.52      1.18 o
   9   1   4       99.53       80.03      2.54 o
  10   1   4       24.54       26.20      1.90 o
  11   1   4       18.69       19.07      2.18 o
 -10   2   4       32.15       35.42      5.17 o
  -9   2   4      217.65      214.60      8.02 o
  -8   2   4      249.08      270.31      7.07 o
  -7   2   4        0.04        0.45      1.25 o
  -6   2   4        0.22        0.66      1.11 o
  -5   2   4        0.13       -0.92      0.86 o
  -4   2   4      295.41      343.23      5.60 o
  -3   2   4      143.15      182.65      5.37 o
  -2   2   4        0.33        0.53      0.45 o
  -1   2   4      169.69      144.93      2.36 o
   0   2   4     2710.04     2861.55     25.39 o
   1   2   4     1121.13     1190.94     10.36 o
   2   2   4    12303.06    12796.27    115.05 o
   3   2   4      948.26      839.56     10.81 o
   4   2   4      311.21      315.07     12.03 o
   5   2   4      210.71      240.76     11.10 o
   6   2   4       69.26       60.93      1.59 o
   7   2   4      598.08      602.18      8.65 o
   8   2   4       25.70       16.74      1.29 o
   9   2   4       36.46       40.87      1.68 o
  10   2   4       26.90       25.00      2.22 o
  11   2   4       25.61       16.87      1.72 o
 -10   3   4       17.22       16.07      4.55 o
  -9   3   4       67.80       71.87      6.22 o
  -8   3   4      484.02      501.43     14.13 o
  -7   3   4      135.52      133.34      5.49 o
  -6   3   4      104.26      104.20      4.16 o
  -5   3   4      252.27      259.99      4.71 o
  -4   3   4      744.25      785.13      9.77 o
  -3   3   4     1936.07     1901.24     20.15 o
  -2   3   4     3434.24     3380.01     36.58 o
  -1   3   4     1044.38     1105.83     10.74 o
   0   3   4      170.42      168.78      2.69 o
   1   3   4      196.73      170.81      2.32 o
   2   3   4       84.48       54.18      1.11 o
   3   3   4      635.83      706.09      8.21 o
   4   3   4      204.13      169.82      5.99 o
   5   3   4     2130.58     2116.58     59.44 o
   6   3   4        0.00       -1.73      2.49 o
   7   3   4       11.32        8.52      0.79 o
   8   3   4        0.06       -0.25      0.87 o
   9   3   4       10.10       10.25      1.43 o
  10   3   4      102.23       90.44      2.53 o
  11   3   4       17.81       19.59      1.64 o
 -10   4   4       40.24       49.05      8.52 o
  -9   4   4       50.07       56.31      5.88 o
  -8   4   4       44.81       44.07      3.98 o
  -7   4   4     1019.85     1041.76     17.82 o
  -6   4   4      771.76      786.94     12.51 o
  -5   4   4      362.03      393.29      6.89 o
  -4   4   4      140.53      111.47      2.91 o
  -3   4   4      377.45      325.15      5.13 o
  -2   4   4       34.36       34.56      1.71 o
  -1   4   4      255.89      222.84      3.40 o
   0   4   4      268.90      271.57      4.20 o
   1   4   4     1589.86     1618.64     17.25 o
   2   4   4       41.45       24.47      0.93 o
   3   4   4      689.60      628.68      6.54 o
   4   4   4      215.21      274.68      3.88 o
   5   4   4        9.99       18.10      0.83 o
   6   4   4       18.20       15.87      2.87 o
   7   4   4     1188.47     1184.42     31.39 o
   8   4   4       49.98       55.32      1.76 o
   9   4   4      126.04      118.21      3.49 o
  10   4   4       28.30       34.02      2.22 o
  11   4   4       25.35       25.29      1.60 o
  -9   5   4        0.56       -2.05      3.82 o
  -8   5   4      102.33      115.89      6.11 o
  -7   5   4       14.41       17.93      3.09 o
  -6   5   4        3.85        6.12      2.32 o
  -5   5   4      658.79      655.33     14.67 o
  -4   5   4       75.68       61.89      2.45 o
  -3   5   4      177.09      218.15      4.16 o
  -2   5   4      177.87      201.79      3.73 o
  -1   5   4        0.16        0.23      0.59 o
   0   5   4        2.61        1.54      1.15 o
   1   5   4       48.11       75.05      2.12 o
   2   5   4      297.14      332.53      8.29 o
   3   5   4      112.53       87.49      1.71 o
   4   5   4      355.05      408.24      4.72 o
   5   5   4      789.75      758.14      9.28 o
   6   5   4      146.88      138.42      2.61 o
   7   5   4       74.67       80.55      2.12 o
   8   5   4       47.24       38.22      1.74 o
   9   5   4      152.61      139.41      3.51 o
  10   5   4       87.65       79.34      2.36 o
  11   5   4      115.97      134.86      3.03 o
  -9   6   4       10.77       17.17      6.58 o
  -8   6   4       55.49       51.27      5.97 o
  -7   6   4        0.93        4.92      3.25 o
  -6   6   4      708.68      688.94     22.46 o
  -5   6   4        1.20        4.18      1.49 o
  -4   6   4      465.09      466.19      8.02 o
  -3   6   4        3.33        4.20      1.08 o
  -2   6   4      126.73      115.94      2.87 o
  -1   6   4        0.03       -0.07      0.76 o
   0   6   4       15.06        8.47      1.13 o
   1   6   4       33.17       28.15      1.68 o
   2   6   4       86.54       97.15      2.59 o
   3   6   4       53.19       58.46      1.53 o
   4   6   4      194.19      191.92      3.09 o
   5   6   4        7.68        8.85      0.87 o
   6   6   4        1.56        0.76      1.04 o
   7   6   4       31.89       42.46      1.95 o
   8   6   4      189.16      190.56      4.21 o
   9   6   4       21.23       11.81      1.39 o
  10   6   4        0.82        1.64      0.92 o
  -8   7   4        0.64        2.20      3.34 o
  -7   7   4       10.88       17.74      4.25 o
  -6   7   4       77.36       75.59      6.30 o
  -5   7   4      276.10      253.99     10.14 o
  -4   7   4       26.57       34.48      2.78 o
  -3   7   4       19.87       12.66      1.63 o
  -2   7   4      361.15      376.39      6.48 o
  -1   7   4       80.14       73.63      2.31 o
   0   7   4        0.45        1.48      1.06 o
   1   7   4        5.85        7.62      1.27 o
   2   7   4      102.66       94.13      2.92 o
   3   7   4       39.76       44.02      1.80 o
   4   7   4        2.37        2.44      0.89 o
   5   7   4        0.00        0.31      0.84 o
   6   7   4       46.00       37.85      1.65 o
   7   7   4        0.21       -1.06      1.02 o
   8   7   4        8.44        8.73      1.20 o
   9   7   4       30.82       19.90      1.37 o
  -8   8   4       32.81       42.58     11.28 o
  -7   8   4       17.27       30.42      5.28 o
  -6   8   4       45.93       45.06      5.56 o
  -5   8   4       28.51       23.90      4.33 o
  -4   8   4       70.35       59.85      3.60 o
  -3   8   4      582.97      560.84      9.94 o
  -2   8   4      427.07      408.62      7.69 o
  -1   8   4      510.32      509.69     10.53 o
   0   8   4       22.32       20.93      2.00 o
   1   8   4       49.27       55.19      2.59 o
   2   8   4        7.84        6.83      1.76 o
   3   8   4       85.61       71.80      3.04 o
   4   8   4        1.78        0.76      1.17 o
   5   8   4       28.44       31.55      1.90 o
   6   8   4      136.61      139.23      3.53 o
   7   8   4       15.15       13.24      1.48 o
   8   8   4        7.98       13.16      1.46 o
   9   8   4       14.12       11.24      1.41 o
  -7   9   4        4.15        4.86      3.98 o
  -6   9   4       12.41       11.66      4.39 o
  -5   9   4        1.09       -1.37      4.90 o
  -4   9   4       90.42       80.14      6.68 o
  -3   9   4       85.56       97.30      5.60 o
  -2   9   4      171.80      182.90      6.14 o
  -1   9   4       51.13       51.82      4.67 o
   0   9   4        2.50        2.90      1.53 o
   1   9   4      111.53      110.12      4.57 o
   2   9   4       17.29       16.31      2.11 o
   3   9   4      118.62      121.45      4.19 o
   4   9   4        8.14        2.67      1.91 o
   5   9   4       16.91       13.70      1.99 o
   6   9   4        0.11       -1.04      1.25 o
   7   9   4        0.10        0.14      1.24 o
   8   9   4        4.78        6.28      1.51 o
  -5  10   4       38.56       35.58      5.55 o
  -4  10   4       36.03       53.55      7.10 o
  -3  10   4       15.90        8.27      3.07 o
  -2  10   4       39.38       33.74      3.89 o
  -1  10   4       32.43       28.24      2.91 o
   0  10   4      105.18       98.19      4.34 o
   1  10   4        0.50        1.27      1.70 o
   2  10   4      360.86      328.66      7.67 o
   3  10   4        2.42        5.96      1.91 o
   4  10   4       21.49       22.86      2.50 o
   5  10   4       38.06       42.47      2.90 o
   6  10   4        0.24        0.69      1.67 o
   7  10   4        0.76        0.77      1.71 o
  -4  11   4        2.40        7.71      8.32 o
  -3  11   4        0.46        4.42      3.95 o
  -2  11   4       92.41      102.68      7.06 o
  -1  11   4        0.70        1.83      2.94 o
   0  11   4        0.04       -0.59      2.18 o
   1  11   4      130.32      117.47      5.72 o
   2  11   4       25.57       21.32      3.27 o
   3  11   4        0.44       -0.13      1.91 o
   4  11   4        0.46       -0.31      1.80 o
   5  11   4        0.00        0.36      2.15 o
   0  12   4        5.03        5.82      3.69 o
   1  12   4        0.30       -1.94      2.58 o
   2  12   4        1.67        1.18      2.63 o
  -3 -11   5      113.34      128.27      6.22 o
  -2 -11   5        8.14        7.23      2.79 o
  -1 -11   5       24.16       30.73      4.43 o
   0 -11   5       12.95        9.86      4.37 o
   1 -11   5        0.07        2.30      2.00 o
   2 -11   5       15.53       12.23      2.93 o
   3 -11   5        2.60       -0.07      2.35 o
   4 -11   5        3.00        4.81      3.38 o
  -5 -10   5        0.24       -0.15      1.87 o
  -4 -10   5        6.90        5.84      2.33 o
  -3 -10   5        4.65        6.93      2.28 o
  -2 -10   5       19.37       17.60      2.52 o
  -1 -10   5        7.39        1.46      1.70 o
   0 -10   5        0.70        0.00      1.61 o
   1 -10   5      240.77      228.07      6.44 o
   2 -10   5       27.84       28.98      2.99 o
   3 -10   5       21.48       23.08      3.29 o
   4 -10   5       20.96       26.37      4.62 o
   5 -10   5        8.94       22.63      4.24 o
   6 -10   5        0.94        2.86      4.11 o
  -6  -9   5        1.46        1.70      1.94 o
  -5  -9   5       87.57       87.90      4.23 o
  -4  -9   5       45.81       50.18      3.24 o
  -3  -9   5      100.04      132.83      4.41 o
  -2  -9   5      354.92      397.02      7.05 o
  -1  -9   5        9.14        6.29      1.69 o
   0  -9   5        0.03       -1.04      1.93 o
   1  -9   5       32.77       40.89      2.82 o
   2  -9   5      157.32      151.42      5.08 o
   3  -9   5       36.61       50.02      3.57 o
   4  -9   5        3.20        0.25      2.20 o
   5  -9   5       12.43       17.09      3.14 o
   6  -9   5        1.21        3.75      2.65 o
   7  -9   5        0.04        0.94      2.75 o
   8  -9   5       34.03       34.85      4.73 o
  -7  -8   5       58.44       77.40      3.91 o
  -6  -8   5        0.08       -2.49      1.66 o
  -5  -8   5        2.50       -1.06      1.68 o
  -4  -8   5      162.94      155.26      4.99 o
  -3  -8   5      817.99      830.05     11.20 o
  -2  -8   5        3.77        6.17      1.54 o
  -1  -8   5       73.51       56.50      2.57 o
   0  -8   5       25.29       22.34      1.94 o
   1  -8   5      185.42      161.13      3.81 o
   2  -8   5      220.97      240.27      5.10 o
   3  -8   5       34.19       34.56      2.52 o
   4  -8   5        8.98        6.23      1.84 o
   5  -8   5       48.78       33.95      3.17 o
   6  -8   5      126.24      152.14      5.94 o
   7  -8   5        4.97       18.90      3.52 o
   8  -8   5       32.06       35.95      4.39 o
   9  -8   5        0.35       -2.16      4.72 o
  -8  -7   5       90.03      104.55      4.37 o
  -7  -7   5       22.57       26.88      2.64 o
  -6  -7   5      131.44      122.17      4.36 o
  -5  -7   5       44.40       48.49      3.01 o
  -4  -7   5      946.04      933.57     13.15 o
  -3  -7   5        6.54       -0.29      1.11 o
  -2  -7   5        0.14       -0.51      0.96 o
  -1  -7   5       34.67       33.53      1.85 o
   0  -7   5        0.97        0.98      0.91 o
   1  -7   5       12.07        6.56      1.15 o
   2  -7   5      123.64      144.70      3.05 o
   3  -7   5        7.20        2.02      0.89 o
   4  -7   5      251.31      290.25      5.99 o
   5  -7   5      153.62      130.44      6.06 o
   6  -7   5       11.53       14.69      2.48 o
   7  -7   5       25.11       26.74      6.34 o
   8  -7   5       53.87       51.41      4.63 o
   9  -7   5       18.96       14.39      5.94 o
  -9  -6   5        0.20        0.04      1.94 o
  -8  -6   5       14.48       12.43      2.30 o
  -7  -6   5       28.17       18.04      2.37 o
  -6  -6   5       16.69       16.75      2.47 o
  -5  -6   5     1444.72     1415.14     19.84 o
  -4  -6   5       93.43       96.49      2.88 o
  -3  -6   5        0.00        0.08      0.90 o
  -2  -6   5      107.15      106.20      2.87 o
  -1  -6   5        5.93        9.94      1.05 o
   0  -6   5       54.84       55.75      1.81 o
   1  -6   5      151.02      169.07      3.07 o
   2  -6   5        8.62       13.53      1.10 o
   3  -6   5       63.85       55.95      1.97 o
   4  -6   5        2.28        0.73      0.87 o
   5  -6   5       42.77       30.31      2.39 o
   6  -6   5       31.16       26.54      2.51 o
   7  -6   5      139.25      110.51      4.83 o
   8  -6   5        3.00        7.60      3.14 o
   9  -6   5        9.42       13.71      3.79 o
  10  -6   5       66.45       66.52      6.59 o
  -9  -5   5        9.35       13.47      2.46 o
  -8  -5   5        0.00       -0.16      1.75 o
  -7  -5   5      166.86      148.46      4.90 o
  -6  -5   5      207.62      205.16      5.04 o
  -5  -5   5      150.43      159.30      3.71 o
  -4  -5   5      129.27      119.73      3.11 o
  -3  -5   5      219.80      195.87      3.81 o
  -2  -5   5      114.87      118.93      2.84 o
  -1  -5   5       78.86       80.62      2.03 o
   0  -5   5      202.69      215.01      3.48 o
   1  -5   5        4.81        9.32      0.84 o
   2  -5   5      295.63      307.33      4.00 o
   3  -5   5       78.68       69.69      1.89 o
   4  -5   5       26.04       35.20      1.70 o
   5  -5   5      332.69      358.92      5.58 o
   6  -5   5       83.55       89.80      2.97 o
   7  -5   5       49.36       53.99      3.07 o
   8  -5   5       88.85       79.78      5.05 o
   9  -5   5       14.90       11.83      3.55 o
  10  -5   5       27.20       31.15      5.00 o
 -10  -4   5       67.46       65.40      3.98 o
  -9  -4   5        3.37        1.60      1.88 o
  -8  -4   5        4.91        4.23      1.89 o
  -7  -4   5       86.01       81.21      3.32 o
  -6  -4   5      342.09      344.52      6.69 o
  -5  -4   5      152.90      152.06      3.15 o
  -4  -4   5        9.92        4.82      0.89 o
  -3  -4   5      913.83      939.39     10.85 o
  -2  -4   5     1254.41     1256.40     12.32 o
  -1  -4   5        1.89        1.77      0.67 o
   0  -4   5       11.32        5.07      0.66 o
   1  -4   5      357.34      391.65      4.23 o
   2  -4   5     1812.07     1770.06     14.60 o
   3  -4   5      119.27       84.39      1.88 o
   4  -4   5       20.54       24.08      1.34 o
   5  -4   5      547.04      598.18      7.17 o
   6  -4   5      782.89      815.06     10.58 o
   7  -4   5        8.97        9.01      1.52 o
   8  -4   5       36.62       34.85      2.59 o
   9  -4   5       33.34       31.24      6.08 o
  10  -4   5        2.18        3.75      2.49 o
  11  -4   5        0.28        2.57      3.17 o
 -10  -3   5        0.01        1.11      2.05 o
  -9  -3   5        3.24        1.65      1.91 o
  -8  -3   5       83.52       92.70      4.10 o
  -7  -3   5      241.62      194.49      6.02 o
  -6  -3   5      109.17      122.72      3.21 o
  -5  -3   5      112.57      105.88      2.86 o
  -4  -3   5     1061.36     1098.79     13.40 o
  -3  -3   5     1268.54     1315.58     19.82 o
  -2  -3   5     3471.81     3722.34     37.04 o
  -1  -3   5      167.77      211.40      3.20 o
   0  -3   5       31.68       36.02      1.28 o
   1  -3   5      626.50      645.09      5.70 o
   2  -3   5       45.05       30.89      1.01 o
   3  -3   5       92.36      105.81      1.98 o
   4  -3   5       81.34       93.89      2.10 o
   5  -3   5      279.77      323.95      5.09 o
   6  -3   5      279.51      312.89      6.50 o
   7  -3   5      106.18       96.53      3.03 o
   8  -3   5      157.44      137.14      4.82 o
   9  -3   5       38.76       32.64      3.60 o
  10  -3   5        0.04       -0.04      2.19 o
  11  -3   5        5.49        7.63      2.43 o
 -10  -2   5       52.42       43.69      3.54 o
  -9  -2   5       50.32       48.06      3.41 o
  -8  -2   5      851.53      890.51     15.74 o
  -7  -2   5      164.32      192.28      4.89 o
  -6  -2   5       48.52       49.67      2.14 o
  -5  -2   5       19.29       14.59      1.34 o
  -4  -2   5       45.14       63.61      2.11 o
  -3  -2   5       28.72       32.42      1.35 o
  -2  -2   5      174.99      185.65      3.09 o
  -1  -2   5      441.28      469.48      5.83 o
   0  -2   5       19.86       13.75      0.68 o
   1  -2   5      593.67      665.25      5.65 o
   2  -2   5     2356.22     2449.64     19.82 o
   3  -2   5      248.23      243.16      3.23 o
   4  -2   5      378.73      358.71      4.61 o
   5  -2   5       73.93       84.15      3.10 o
   6  -2   5      244.48      254.24      4.27 o
   7  -2   5        0.92        0.95      0.90 o
   8  -2   5      298.73      296.66      6.73 o
   9  -2   5       11.81       12.14      2.01 o
  10  -2   5       53.85       55.24      5.84 o
  11  -2   5        0.00        3.17      2.04 o
 -10  -1   5       14.52       12.54      2.61 o
  -9  -1   5      404.40      414.79      9.45 o
  -8  -1   5      994.02     1012.74     16.92 o
  -7  -1   5        0.18        1.15      1.13 o
  -6  -1   5       46.44       42.58      2.04 o
  -5  -1   5       67.24       75.06      2.40 o
  -4  -1   5     2273.65     2232.22     24.96 o
  -3  -1   5     1106.66     1224.38     13.30 o
  -2  -1   5       12.90       11.61      1.24 o
  -1  -1   5        3.36        1.34      0.44 o
   0  -1   5      325.60      302.58      3.73 o
   1  -1   5      227.53      222.28      2.38 o
   2  -1   5     1699.96     1588.24     14.45 o
   3  -1   5      351.96      359.58      4.42 o
   4  -1   5      228.11      234.26      3.31 o
   5  -1   5      847.12      786.94      9.10 o
   6  -1   5       43.55       51.61      1.53 o
   7  -1   5       19.57       28.70      1.39 o
   8  -1   5       16.30       21.21      1.91 o
   9  -1   5        0.02        1.79      1.47 o
  10  -1   5        0.00       -0.70      1.39 o
  11  -1   5       25.35       20.24      2.89 o
 -10   0   5        1.23       -0.19      2.12 o
  -9   0   5       31.79       30.37      3.21 o
  -8   0   5      219.67      247.36      6.81 o
  -7   0   5       56.55       53.44      2.48 o
  -6   0   5      875.58      888.24     11.82 o
  -5   0   5        0.00        4.25      1.02 o
  -4   0   5       43.39       59.76      1.91 o
  -3   0   5      217.64      282.19      4.21 o
  -2   0   5      140.54      169.28      2.88 o
  -1   0   5     1121.44     1100.20     10.34 o
   0   0   5      247.86      249.08      2.98 o
   1   0   5     4259.74     4082.15     29.49 o
   2   0   5       34.38       46.88      1.04 o
   3   0   5      474.28      475.94      5.49 o
   4   0   5       30.85       37.26      0.97 o
   5   0   5      238.55      271.15      3.73 o
   6   0   5      198.11      192.67      3.14 o
   7   0   5        7.57        4.35      0.95 o
   8   0   5       16.15       14.22      1.56 o
   9   0   5       49.52       59.11      2.75 o
  10   0   5       40.30       36.32      3.44 o
  11   0   5        7.10        8.85      2.27 o
  12   0   5        0.21        2.09      2.15 o
 -10   1   5       87.46      105.95      7.24 o
  -9   1   5      280.40      268.48      9.02 o
  -8   1   5      448.51      478.41     18.78 o
  -7   1   5      106.45      116.96      3.57 o
  -6   1   5      130.18      151.45      3.83 o
  -5   1   5      939.02      962.86     11.49 o
  -4   1   5        2.45        0.49      0.72 o
  -3   1   5        2.04        2.49      0.62 o
  -2   1   5       72.36       72.49      1.85 o
  -1   1   5     2240.21     2175.32     29.90 o
   0   1   5     4534.35     4544.16     38.88 o
   1   1   5     3350.63     3191.77     25.36 o
   2   1   5       93.46      110.03      2.15 o
   3   1   5     2556.46     2417.03     25.76 o
   4   1   5     2292.35     2029.89     21.92 o
   5   1   5      266.71      269.34      3.79 o
   6   1   5     1230.70     1165.66     17.48 o
   7   1   5        0.05        1.53      1.59 o
   8   1   5       22.09       21.61      1.15 o
   9   1   5       98.02       87.61      2.38 o
  10   1   5        1.51        0.00      1.31 o
  11   1   5        7.44       10.49      1.85 o
  12   1   5        6.62        5.65      2.18 o
 -10   2   5       20.20       19.32      4.65 o
  -9   2   5       32.80       36.31      4.92 o
  -8   2   5       13.26       15.79      2.48 o
  -7   2   5      580.18      559.55     11.00 o
  -6   2   5       90.88       79.69      3.52 o
  -5   2   5       36.49       38.74      2.60 o
  -4   2   5     1651.31     1511.39     17.99 o
  -3   2   5     6211.60     6870.90     66.93 o
  -2   2   5        1.11        6.00      0.82 o
  -1   2   5     1301.27     1343.87     13.34 o
   0   2   5      965.12      933.07     10.20 o
   1   2   5     2815.82     2659.74     23.61 o
   2   2   5     1153.73     1147.32     10.59 o
   3   2   5      280.29      259.93      3.61 o
   4   2   5      166.26      142.44      2.77 o
   5   2   5      599.93      538.77     19.03 o
   6   2   5      513.34      536.23      6.95 o
   7   2   5      131.74      121.31      2.51 o
   8   2   5       97.17       86.29      2.37 o
   9   2   5        2.29        4.12      0.92 o
  10   2   5       13.76       16.41      1.40 o
  11   2   5      102.48      107.70      3.19 o
 -10   3   5       38.33       39.32      7.15 o
  -9   3   5        6.54       16.63      4.00 o
  -8   3   5       92.49      118.59     10.21 o
  -7   3   5      162.66      180.80      5.82 o
  -6   3   5       36.16       37.18      2.31 o
  -5   3   5       89.57       78.52      2.87 o
  -4   3   5      774.79      772.78     10.56 o
  -3   3   5      187.94      191.73      3.44 o
  -2   3   5      121.98      133.51      2.67 o
  -1   3   5      582.38      638.21      7.82 o
   0   3   5      173.73      201.00      3.32 o
   1   3   5      479.52      431.19      4.98 o
   2   3   5      770.62      776.59      7.66 o
   3   3   5       39.34       25.71      0.92 o
   4   3   5      112.58      116.04      1.90 o
   5   3   5       21.76       17.29      2.56 o
   6   3   5      258.39      261.44     12.30 o
   7   3   5       99.78      115.61      8.89 o
   8   3   5      963.89      993.08     13.40 o
   9   3   5      171.14      162.48      5.24 o
  10   3   5        4.89        4.63      0.98 o
  11   3   5       36.76       42.98      1.92 o
  -9   4   5        1.77        0.36      3.84 o
  -8   4   5        0.98        3.62      2.31 o
  -7   4   5      832.17      843.31     17.60 o
  -6   4   5       25.01       23.45      2.73 o
  -5   4   5        8.45       11.20      1.71 o
  -4   4   5       41.00       39.27      1.97 o
  -3   4   5      837.05      903.83     10.97 o
  -2   4   5      233.42      256.61      4.72 o
  -1   4   5        0.82        2.54      0.64 o
   0   4   5      193.24      205.41      2.99 o
   1   4   5     1245.89     1247.77     12.82 o
   2   4   5      925.87     1004.43      9.74 o
   3   4   5      201.48      212.43      2.56 o
   4   4   5       23.54       10.29      0.83 o
   5   4   5        0.01       -0.14      0.45 o
   6   4   5       10.16        7.85      2.45 o
   7   4   5        5.25        6.79      2.81 o
   9   4   5       12.67        7.16      1.98 o
  10   4   5       16.88       15.12      3.86 o
  11   4   5        5.93        6.39      2.01 o
  -9   5   5       54.85       59.78      9.39 o
  -8   5   5      169.68      137.20      7.93 o
  -7   5   5      102.48       96.84      5.43 o
  -6   5   5        0.07        0.92      2.96 o
  -5   5   5      306.24      318.44      6.33 o
  -4   5   5      392.80      384.94      6.33 o
  -3   5   5       82.55       83.13      3.57 o
  -2   5   5      291.76      323.16      5.12 o
  -1   5   5       97.31       77.59      2.15 o
   0   5   5      185.91      176.34      3.48 o
   1   5   5       37.14       37.00      1.98 o
   2   5   5      190.59      219.17      3.62 o
   3   5   5       49.43       43.79      1.58 o
   4   5   5       97.19       95.53      1.91 o
   5   5   5       23.75       18.96      1.89 o
   6   5   5        0.00       -0.56      0.62 o
   7   5   5      185.15      174.02      8.05 o
   8   5   5       36.40       34.07      6.67 o
   9   5   5      118.69      106.84     10.80 o
  10   5   5        1.02        0.39      1.49 o
  11   5   5        1.52        1.47      2.66 o
  -9   6   5       18.59       32.06      7.39 o
  -8   6   5        0.52        0.78      3.54 o
  -7   6   5       63.80       67.86      6.14 o
  -6   6   5       10.16       11.26      8.15 o
  -5   6   5       36.98       34.02      3.59 o
  -4   6   5      375.32      369.99     11.40 o
  -3   6   5      459.31      450.57      6.93 o
  -2   6   5      295.06      293.46      4.98 o
  -1   6   5       55.44       53.97      1.93 o
   0   6   5      192.58      172.48      3.93 o
   1   6   5        1.49        3.48      1.04 o
   2   6   5      279.54      280.07      4.80 o
   3   6   5       84.54       81.82      1.76 o
   4   6   5      615.00      642.50      7.24 o
   5   6   5      216.75      231.19      3.31 o
   6   6   5       25.84       24.25      1.38 o
   7   6   5       54.95       45.98      1.92 o
   8   6   5        2.83        4.63      1.29 o
   9   6   5      106.36      123.16     11.05 o
  10   6   5       24.87       26.93      7.37 o
  -8   7   5       96.99      108.89      8.20 o
  -7   7   5       29.57       27.46      5.04 o
  -6   7   5       14.81       12.57      3.90 o
  -5   7   5       13.86       20.08      4.33 o
  -4   7   5       35.02       25.35      2.64 o
  -3   7   5        0.29       -0.69      1.27 o
  -2   7   5      195.24      189.36      4.31 o
  -1   7   5        4.72        4.22      0.99 o
   0   7   5        1.03        2.23      1.13 o
   1   7   5      111.16      122.61      3.37 o
   2   7   5       75.20       64.52      2.37 o
   3   7   5       19.04       19.48      1.38 o
   4   7   5       14.73       15.72      1.31 o
   5   7   5       19.08       18.03      1.28 o
   6   7   5        1.95        3.27      0.96 o
   7   7   5      233.13      230.95      4.01 o
   8   7   5      105.23      109.61      2.53 o
   9   7   5       42.24       40.65      1.54 o
  -7   8   5       90.53       83.90      7.80 o
  -6   8   5       39.91       48.90      7.83 o
  -5   8   5       15.90       17.04      3.79 o
  -4   8   5       69.79       55.68      4.76 o
  -3   8   5       19.66       15.08      2.51 o
  -2   8   5      297.07      283.43      6.92 o
  -1   8   5       49.78       47.23      2.79 o
   0   8   5      306.02      313.44      6.29 o
   1   8   5      245.23      224.55      5.01 o
   2   8   5       83.71       94.45      3.08 o
   3   8   5        4.73        6.16      1.55 o
   4   8   5        4.64        8.31      1.38 o
   5   8   5       18.33       17.70      1.63 o
   6   8   5      314.49      304.93      5.43 o
   7   8   5       25.96       21.81      1.86 o
   8   8   5       23.50       22.99      1.59 o
   9   8   5        6.99        6.23      1.21 o
  -6   9   5      151.72      165.65      9.60 o
  -5   9   5        2.61        2.54      3.57 o
  -4   9   5        0.14        2.95      5.20 o
  -3   9   5      668.76      697.61     16.70 o
  -2   9   5       77.26       85.03      4.45 o
  -1   9   5     1074.29     1018.83     16.33 o
   0   9   5      730.57      720.81     11.31 o
   1   9   5       12.44       13.80      1.90 o
   2   9   5        1.20        2.54      1.60 o
   3   9   5       15.78       13.62      2.06 o
   4   9   5        1.41       -0.78      1.43 o
   5   9   5        4.67        1.42      1.53 o
   6   9   5      127.19      126.19      3.65 o
   7   9   5        5.98       11.41      1.61 o
   8   9   5       16.83       19.02      1.75 o
  -5  10   5      259.38      288.83     12.91 o
  -4  10   5       49.64       64.00      6.64 o
  -3  10   5       80.69       76.96      7.14 o
  -2  10   5        5.70        7.99      4.33 o
  -1  10   5       17.36       13.02      2.44 o
   0  10   5       96.29      101.14      4.45 o
   1  10   5        2.74        0.53      1.98 o
   2  10   5       15.79       15.89      2.40 o
   3  10   5       16.75       14.42      2.31 o
   4  10   5        2.00        5.73      1.98 o
   5  10   5       27.04       33.92      3.11 o
   6  10   5       16.26       21.64      2.50 o
   7  10   5       60.34       74.80      3.42 o
  -3  11   5      140.19      162.94     10.23 o
  -2  11   5        0.16        2.07      2.63 o
  -1  11   5       22.11       25.36      4.32 o
   0  11   5       66.22       80.56      5.10 o
   1  11   5        2.19       -0.56      2.26 o
   2  11   5      143.69      144.60      6.17 o
   3  11   5       16.98       20.30      2.81 o
   4  11   5       18.61       21.06      2.68 o
   5  11   5        0.74        1.42      1.90 o
   1  12   5        2.64        0.07      2.63 o
  -3 -11   6       77.47      102.02      5.79 o
  -2 -11   6       87.31       90.26      6.45 o
  -1 -11   6      121.65      143.61      6.78 o
   0 -11   6        1.31        4.37      2.79 o
   1 -11   6        2.07        7.66      2.31 o
   2 -11   6        3.68        0.33      2.36 o
   3 -11   6        7.66        2.63      3.69 o
   4 -11   6       29.15       29.75      4.16 o
  -5 -10   6       24.62       33.66      3.68 o
  -4 -10   6      196.31      212.39      7.34 o
  -3 -10   6       33.23       33.64      3.30 o
  -2 -10   6      205.60      206.55      6.36 o
  -1 -10   6        6.40        3.35      1.75 o
   0 -10   6        3.80        5.44      2.12 o
   1 -10   6       35.35       27.41      2.94 o
   2 -10   6      162.38      170.42      7.88 o
   3 -10   6       10.45       12.68      2.97 o
   4 -10   6       32.82       32.27      4.04 o
   5 -10   6       10.19       14.20      3.43 o
   6 -10   6       26.32       21.79      4.13 o
  -6  -9   6        0.06        1.76      2.04 o
  -5  -9   6       37.52       32.28      3.05 o
  -4  -9   6       94.65       85.71      4.22 o
  -3  -9   6       10.96       17.89      2.35 o
  -2  -9   6        7.41       14.72      2.14 o
  -1  -9   6       75.06       88.06      3.63 o
   0  -9   6      105.51       95.42      3.77 o
   1  -9   6       84.11      103.17      3.95 o
   2  -9   6        0.31        2.29      1.98 o
   3  -9   6      421.23      375.24      8.51 o
   4  -9   6        2.96       -1.94      2.03 o
   5  -9   6        0.10       -0.22      2.41 o
   6  -9   6        3.06        1.62      2.77 o
   7  -9   6        0.94       -3.06      2.62 o
  -7  -8   6       96.58      120.47      4.89 o
  -6  -8   6        0.26        2.32      1.89 o
  -5  -8   6       16.73       15.37      2.36 o
  -4  -8   6       11.96        8.39      2.11 o
  -3  -8   6      363.10      342.27      6.47 o
  -2  -8   6      371.37      343.61      7.26 o
  -1  -8   6      209.24      224.15      4.97 o
   0  -8   6        0.01       -1.24      1.20 o
   1  -8   6       14.43       11.65      1.84 o
   2  -8   6       21.41       18.22      1.92 o
   3  -8   6       53.23       45.48      2.81 o
   4  -8   6        0.14       -0.24      1.61 o
   5  -8   6        9.08        4.64      2.15 o
   6  -8   6       11.41        9.35      2.43 o
   7  -8   6       47.00       35.67      3.68 o
   8  -8   6        0.27        2.50      2.17 o
   9  -8   6       20.51       22.26      4.94 o
  -8  -7   6       22.61       20.86      2.70 o
  -7  -7   6       11.39       12.13      2.28 o
  -6  -7   6        4.79        3.60      1.84 o
  -5  -7   6        3.21       -0.01      1.53 o
  -4  -7   6      598.15      584.24     10.48 o
  -3  -7   6     1146.13     1110.55     14.89 o
  -2  -7   6      256.83      271.93      4.87 o
  -1  -7   6      183.90      213.33      4.81 o
   0  -7   6       21.95       33.60      1.77 o
   1  -7   6      327.71      319.53      5.75 o
   2  -7   6      110.80      125.11      2.90 o
   3  -7   6      106.46       98.16      3.47 o
   4  -7   6        6.58        6.20      1.54 o
   5  -7   6       63.77       71.29      3.84 o
   6  -7   6        6.77        9.12      1.97 o
   7  -7   6      125.64      109.52     11.59 o
   8  -7   6       12.12       10.38      2.81 o
   9  -7   6        4.94       15.84      4.20 o
  -8  -6   6       44.24       39.52      3.79 o
  -7  -6   6        9.20        6.39      1.98 o
  -6  -6   6      301.73      283.40      7.25 o
  -5  -6   6        4.00        2.77      1.69 o
  -4  -6   6      980.71      952.61     12.29 o
  -3  -6   6       26.84       27.48      1.83 o
  -2  -6   6       13.51       14.30      1.35 o
  -1  -6   6        5.76        8.95      1.11 o
   0  -6   6      278.61      311.85      4.68 o
   1  -6   6       34.94       28.40      1.89 o
   2  -6   6      249.42      324.09      4.62 o
   3  -6   6     1533.73     1587.32     15.34 o
   4  -6   6       93.15      100.51      2.72 o
   5  -6   6       24.27       25.04      1.92 o
   6  -6   6       77.36       86.44      3.79 o
   7  -6   6       42.14       38.47      3.24 o
   8  -6   6       66.13       82.94      7.67 o
   9  -6   6       17.21        5.26      2.81 o
  10  -6   6        8.73       23.93      4.75 o
  -9  -5   6       37.87       49.59      3.64 o
  -8  -5   6       29.59       24.12      2.83 o
  -7  -5   6       34.11       40.20      3.05 o
  -6  -5   6        6.38        7.33      1.76 o
  -5  -5   6      999.14     1017.35     13.31 o
  -4  -5   6      101.90       84.08      2.78 o
  -3  -5   6       94.60      118.86      3.02 o
  -2  -5   6      118.08      126.82      3.08 o
  -1  -5   6       65.88       73.45      2.04 o
   0  -5   6       42.51       51.21      1.73 o
   1  -5   6        0.34        0.87      0.65 o
   2  -5   6       11.34       15.39      1.04 o
   3  -5   6     3088.97     3080.38     25.81 o
   4  -5   6      248.22      238.48      4.68 o
   5  -5   6      102.71       94.76      2.75 o
   6  -5   6        0.04        2.03      1.32 o
   7  -5   6       24.92       15.20      2.13 o
   8  -5   6      151.72      171.19      6.84 o
   9  -5   6      421.05      421.22     10.30 o
  10  -5   6        3.42        0.31      3.31 o
  -9  -4   6        8.99        8.66      2.39 o
  -8  -4   6       74.13       73.72      3.88 o
  -7  -4   6       63.73       58.79      3.46 o
  -6  -4   6     1945.16     1917.63     25.06 o
  -5  -4   6      146.31      140.83      3.21 o
  -4  -4   6       91.21       71.26      2.24 o
  -3  -4   6      655.89      624.07      8.01 o
  -2  -4   6      521.29      497.84      6.24 o
  -1  -4   6       43.32       47.49      1.56 o
   0  -4   6        0.06        0.39      0.53 o
   1  -4   6      213.02      210.07      2.98 o
   2  -4   6      127.32      125.64      2.18 o
   3  -4   6     1273.46     1165.62     11.50 o
   4  -4   6     1041.40     1116.53     10.97 o
   5  -4   6      105.70       97.67      2.58 o
   6  -4   6        0.96       -0.38      1.04 o
   7  -4   6       77.87       78.82      3.26 o
   8  -4   6      117.05      128.75      4.28 o
   9  -4   6        5.96        2.10      2.02 o
  10  -4   6        1.80        1.08      2.46 o
  11  -4   6        0.62       -1.10      3.03 o
 -10  -3   6       75.48       87.51      4.69 o
  -9  -3   6        2.64        0.25      2.46 o
  -8  -3   6       16.65       15.12      2.47 o
  -7  -3   6     1391.61     1325.64     20.74 o
  -6  -3   6      765.13      764.90     10.60 o
  -5  -3   6      461.92      464.55      7.19 o
  -4  -3   6       39.57       45.16      1.98 o
  -3  -3   6       97.00      113.94      2.87 o
  -2  -3   6     1620.33     1781.20     18.85 o
  -1  -3   6       74.57      115.02      2.52 o
   0  -3   6      676.82      704.63      6.76 o
   1  -3   6        1.59        1.33      0.56 o
   2  -3   6        0.74        7.50      0.65 o
   3  -3   6      505.65      429.36      4.94 o
   4  -3   6      749.64      748.98      8.10 o
   5  -3   6       83.73       63.88      2.10 o
   6  -3   6        6.27        6.94      1.23 o
   7  -3   6       64.71       72.46      2.67 o
   8  -3   6        3.59        2.03      1.19 o
   9  -3   6      100.50      111.18      7.42 o
  10  -3   6       27.05       26.88      4.58 o
  11  -3   6        1.37        0.48      2.33 o
 -10  -2   6        0.20       -0.76      2.04 o
  -9  -2   6       11.46       20.02      2.70 o
  -8  -2   6       14.08        8.32      2.29 o
  -7  -2   6        0.78       -1.50      1.47 o
  -6  -2   6      114.91       91.68      2.92 o
  -5  -2   6      748.73      748.55     10.17 o
  -4  -2   6      145.39      148.08      3.37 o
  -3  -2   6     3232.61     3261.40     32.91 o
  -2  -2   6       21.18       18.64      1.16 o
  -1  -2   6     1846.31     1781.79     18.54 o
   0  -2   6      264.38      291.40      3.68 o
   1  -2   6       48.39       52.90      1.36 o
   2  -2   6      614.33      604.10      5.76 o
   3  -2   6      994.30     1014.10      9.02 o
   4  -2   6      222.39      203.41      3.19 o
   5  -2   6       39.28       34.57      1.51 o
   6  -2   6        3.60        3.81      0.97 o
   7  -2   6        5.92        4.32      1.02 o
   8  -2   6      615.13      631.88     10.25 o
   9  -2   6       20.06       20.02      3.39 o
  10  -2   6      152.14      149.28      6.56 o
  11  -2   6       14.49       11.62      2.46 o
 -10  -1   6       20.70       20.21      3.03 o
  -9  -1   6        0.10        1.99      2.03 o
  -8  -1   6        0.12       -0.58      1.79 o
  -7  -1   6        0.00        3.65      1.66 o
  -6  -1   6      144.26      134.51      4.15 o
  -5  -1   6       38.20       43.15      2.02 o
  -4  -1   6       28.08       31.28      1.53 o
  -3  -1   6       32.74       41.27      1.60 o
  -2  -1   6      839.92      933.74     10.57 o
  -1  -1   6       47.73       51.20      1.35 o
   0  -1   6      635.31      604.79      6.27 o
   1  -1   6     1657.70     1763.04     14.51 o
   2  -1   6      176.40      184.49      2.68 o
   3  -1   6      532.18      524.59      5.53 o
   4  -1   6      403.50      422.44      4.76 o
   5  -1   6      104.38      114.64      2.66 o
   6  -1   6        0.23        0.96      0.57 o
   7  -1   6        0.61       -0.20      0.66 o
   8  -1   6      140.11      136.58      3.74 o
   9  -1   6       89.93       94.36      3.67 o
  10  -1   6        3.49       -0.02      1.61 o
  11  -1   6        3.41        5.56      2.01 o
  12  -1   6       65.62       82.33      4.72 o
 -10   0   6        9.80        7.97      5.38 o
  -9   0   6       34.55       36.22      3.50 o
  -8   0   6       30.35       24.42      2.91 o
  -7   0   6        9.51       14.36      1.95 o
  -6   0   6      111.97      127.35      3.58 o
  -5   0   6        5.16        3.42      1.08 o
  -4   0   6      299.15      345.75      5.24 o
  -3   0   6      247.28      257.03      4.12 o
  -2   0   6      543.88      550.29      6.87 o
  -1   0   6      649.25      600.86      6.31 o
   0   0   6     4640.38     4514.27     36.86 o
   1   0   6      335.24      291.68      3.25 o
   2   0   6      110.06      133.41      1.83 o
   3   0   6       17.35        7.82      0.56 o
   4   0   6      169.46      145.34      2.18 o
   5   0   6        0.01        0.58      0.50 o
   6   0   6      333.44      330.18      4.58 o
   7   0   6      267.46      269.08      4.37 o
   8   0   6       80.62       84.85      2.85 o
   9   0   6       96.62       85.02      4.33 o
  10   0   6      169.67      184.50      5.05 o
  11   0   6       14.08        8.99      1.91 o
  12   0   6        0.96        0.12      2.10 o
 -10   1   6       39.61       43.15      8.29 o
  -9   1   6      107.48      102.63      5.75 o
  -8   1   6       92.23      102.60      6.11 o
  -7   1   6      418.42      459.13      8.67 o
  -6   1   6      774.62      817.86     11.70 o
  -5   1   6       12.64       19.10      1.50 o
  -4   1   6        0.76       -1.14      0.76 o
  -3   1   6      233.43      275.60      4.44 o
  -2   1   6      864.57      851.95      8.68 o
  -1   1   6     2228.20     2207.43     19.87 o
   0   1   6        1.93        6.94      0.64 o
   1   1   6      100.58       85.54      1.61 o
   2   1   6       33.16       41.23      0.97 o
   3   1   6     1499.23     1518.00     12.95 o
   4   1   6       34.66       47.71      2.60 o
   5   1   6       14.99       25.03      1.17 o
   6   1   6      146.56      131.64      2.60 o
   7   1   6       13.54       11.89      1.07 o
   8   1   6      272.01      260.70      3.93 o
   9   1   6      180.46      192.78      4.36 o
  10   1   6        1.03        0.07      1.18 o
  11   1   6       18.38       13.05      2.26 o
  12   1   6       33.29       30.44      2.86 o
 -10   2   6        4.71        2.62      3.69 o
  -9   2   6       51.86       61.01      5.95 o
  -8   2   6       13.79       21.58      3.49 o
  -7   2   6      906.00      869.52     15.28 o
  -6   2   6       63.78       51.18      2.83 o
  -5   2   6      208.30      220.68      4.37 o
  -4   2   6      144.29      147.57      3.77 o
  -3   2   6      388.53      388.58      5.71 o
  -2   2   6     1145.65     1324.53     14.49 o
  -1   2   6      102.17       92.78      2.04 o
   0   2   6     1600.24     1630.29     15.96 o
   1   2   6       71.38       85.20      1.68 o
   2   2   6      505.53      495.53      5.12 o
   3   2   6     1983.06     1913.95     18.19 o
   4   2   6      508.62      464.39      5.42 o
   5   2   6        6.39        9.92      0.62 o
   6   2   6       84.13       84.61      1.73 o
   7   2   6      350.20      360.48      5.48 o
   8   2   6      156.07      142.87      3.04 o
   9   2   6       27.23       21.37      1.38 o
  10   2   6       30.68       20.21      1.42 o
  11   2   6        6.96       10.26      1.59 o
 -10   3   6       31.24       25.69      7.32 o
  -9   3   6      133.43      164.25     13.00 o
  -8   3   6       18.60       22.61      3.32 o
  -7   3   6      264.93      265.31      9.25 o
  -6   3   6      217.54      217.29      6.25 o
  -5   3   6      249.97      276.42      5.54 o
  -4   3   6      170.22      183.04      3.99 o
  -3   3   6      109.56      106.37      4.74 o
  -2   3   6      780.90      772.94     10.19 o
  -1   3   6     4106.76     4534.42     42.35 o
   0   3   6       91.70       98.15      2.43 o
   1   3   6      209.25      257.07      3.48 o
   2   3   6      786.63      891.69      8.65 o
   3   3   6     1062.54     1129.21     11.12 o
   4   3   6      433.67      476.21      5.57 o
   5   3   6      999.88      997.96     17.23 o
   6   3   6      509.18      523.13     19.52 o
   7   3   6      456.28      468.16     18.94 o
   9   3   6        8.32        7.58      1.44 o
  10   3   6        0.49        0.04      1.08 o
  11   3   6        0.32       -1.03      0.99 o
  -9   4   6        1.00        4.21      4.56 o
  -8   4   6        3.72       -1.55      2.38 o
  -7   4   6      123.26      118.57      6.56 o
  -6   4   6      495.36      495.26     12.01 o
  -5   4   6      177.30      157.77      9.62 o
  -4   4   6      720.00      694.18      9.34 o
  -3   4   6       16.11       18.20      1.61 o
  -2   4   6      269.09      276.69      4.42 o
  -1   4   6      286.77      292.55      4.41 o
   0   4   6     1397.68     1331.07     13.93 o
   1   4   6      423.99      447.65      6.24 o
   2   4   6      382.69      391.80      6.23 o
   3   4   6     1172.06     1176.02     13.32 o
   4   4   6      142.33      186.66      3.05 o
   5   4   6       27.95       29.75      1.16 o
   6   4   6       12.61       10.88      3.49 o
   7   4   6       78.49       98.24      5.99 o
   8   4   6      670.12      616.22     25.86 o
  11   4   6       41.34       36.85      3.38 o
  -9   5   6        4.17        4.28      4.88 o
  -8   5   6       68.74       71.66     15.19 o
  -7   5   6      126.85      113.72      7.34 o
  -6   5   6      178.79      199.58      7.39 o
  -5   5   6      917.37      863.96     15.30 o
  -4   5   6       11.21       18.33      1.64 o
  -3   5   6      325.89      356.66      6.27 o
  -2   5   6       82.79       84.83      2.45 o
  -1   5   6      186.13      197.77      3.87 o
   0   5   6      188.53      188.80      3.15 o
   1   5   6      150.71      192.59      3.59 o
   2   5   6       21.69       13.24      1.07 o
   3   5   6      451.66      456.47      5.26 o
   4   5   6      211.87      206.12      3.90 o
   5   5   6       26.85       25.42      1.19 o
   6   5   6       76.61       78.40      1.84 o
   7   5   6      166.96      155.86     10.51 o
   8   5   6      250.36      217.63     14.00 o
   9   5   6       69.24       44.52      7.57 o
  10   5   6        3.09        3.13      4.17 o
  11   5   6       11.82       16.92      6.28 o
  -8   6   6       12.83       14.40      4.98 o
  -7   6   6        0.01        4.30      3.14 o
  -6   6   6        0.45        0.35      3.54 o
  -5   6   6      296.48      280.53     10.79 o
  -4   6   6     1301.79     1262.76     20.26 o
  -3   6   6       44.00       56.43      2.40 o
  -2   6   6      345.35      326.72      5.86 o
  -1   6   6       25.43       15.44      1.48 o
   0   6   6       12.55       12.77      1.48 o
   1   6   6       34.10       48.93      2.10 o
   2   6   6      263.51      288.83      5.00 o
   3   6   6       12.33       22.28      1.19 o
   4   6   6       98.77      113.21      2.57 o
   5   6   6        0.15        0.29      0.67 o
   6   6   6       14.65       13.94      1.13 o
   7   6   6       19.10       14.76      2.08 o
   8   6   6       49.41       53.78      6.32 o
   9   6   6        0.01        1.59      3.89 o
  10   6   6       10.38        9.00      4.79 o
  -8   7   6        1.39        3.43      3.74 o
  -7   7   6       61.19       69.87      6.86 o
  -6   7   6       64.27       50.89      5.72 o
  -5   7   6        8.16        0.32      3.01 o
  -4   7   6      285.39      283.75      9.39 o
  -3   7   6      885.15      896.68     13.85 o
  -2   7   6      555.66      547.60      8.57 o
  -1   7   6        0.75        1.72      0.90 o
   0   7   6        1.72        3.08      1.18 o
   1   7   6      122.47      114.29      3.30 o
   2   7   6        1.61        0.90      1.03 o
   3   7   6       62.87       81.69      2.85 o
   4   7   6       34.20       35.08      1.66 o
   5   7   6       91.75       88.59      2.99 o
   6   7   6        6.44        7.97      1.13 o
   7   7   6       16.96       13.52      1.17 o
   8   7   6       40.04       28.19      1.48 o
   9   7   6       33.50       47.40      6.91 o
  -7   8   6        2.70        2.47      3.87 o
  -6   8   6       94.45       98.46      7.64 o
  -5   8   6       11.74       12.82      3.97 o
  -4   8   6      266.21      251.29      8.82 o
  -3   8   6       10.50        9.82      3.99 o
  -2   8   6      436.63      409.82      7.78 o
  -1   8   6      100.65      113.11      4.17 o
   0   8   6      142.55      141.88      5.31 o
   1   8   6       18.13       25.97      3.16 o
   2   8   6        5.42        0.62      1.19 o
   3   8   6        9.70        8.74      1.68 o
   4   8   6       13.92       13.39      1.75 o
   5   8   6      149.89      158.21      4.21 o
   6   8   6       83.92      100.53      3.70 o
   7   8   6       18.75       20.40      1.80 o
   8   8   6        2.63        3.04      1.09 o
   9   8   6       43.04       43.57      1.77 o
  -6   9   6       17.54       12.82      4.69 o
  -5   9   6       22.10       26.71      8.38 o
  -4   9   6        0.69        4.89      3.36 o
  -3   9   6       45.25       39.26      4.29 o
  -2   9   6       13.65       17.91      3.33 o
  -1   9   6        1.06        2.61      2.33 o
   0   9   6      171.34      167.99      4.90 o
   1   9   6        0.08        0.19      1.52 o
   2   9   6       17.09       23.40      2.48 o
   3   9   6        1.81       -0.58      1.45 o
   4   9   6       11.57        8.01      1.80 o
   5   9   6        6.68       12.58      2.08 o
   6   9   6        7.35        8.23      1.74 o
   7   9   6       12.68       13.19      1.65 o
   8   9   6        0.68       -0.29      1.23 o
  -5  10   6       48.74       41.96      6.30 o
  -4  10   6       14.92       18.52      4.79 o
  -3  10   6       43.28       49.34      5.95 o
  -2  10   6      102.95       94.68      5.74 o
  -1  10   6       41.14       31.11      4.82 o
   0  10   6        4.32        8.40      2.92 o
   1  10   6        0.09       -1.62      1.81 o
   2  10   6       42.35       36.31      3.90 o
   3  10   6       22.96       25.74      2.73 o
   4  10   6       18.37       10.76      2.19 o
   5  10   6        0.28        1.28      1.67 o
   6  10   6        8.43        6.66      1.89 o
  -3  11   6       20.34       38.63      5.91 o
  -2  11   6       85.74       81.85      5.94 o
  -1  11   6        0.83        1.03      3.38 o
   0  11   6        6.62        5.00      2.53 o
   1  11   6       82.30       84.74      5.16 o
   2  11   6        0.43       -0.03      2.27 o
   3  11   6       18.01       14.89      3.14 o
   4  11   6       12.02        9.85      2.34 o
   5  11   6        6.11       15.06      2.38 o
  -2 -11   7       94.20      115.73     10.10 o
  -1 -11   7      183.63      188.81      7.20 o
   0 -11   7       73.19       91.48      5.37 o
   1 -11   7        6.03        1.18      2.24 o
   2 -11   7        1.95        0.32      2.47 o
   3 -11   7       40.41       33.76      4.47 o
   4 -11   7        8.20        1.21      2.82 o
  -4 -10   7        2.91        6.18      2.52 o
  -3 -10   7      120.53      117.27      5.08 o
  -2 -10   7       79.80      101.21      4.77 o
  -1 -10   7      360.39      365.56      9.69 o
   0 -10   7       30.42       44.28      3.38 o
   1 -10   7       99.86       93.47      4.47 o
   2 -10   7        0.00        1.93      2.12 o
   3 -10   7       24.09       22.88      3.29 o
   4 -10   7        0.97        2.51      2.67 o
   5 -10   7       12.91       16.15      3.46 o
   6 -10   7       25.13       17.54      3.75 o
  -6  -9   7        1.22        3.69      2.42 o
  -5  -9   7       17.76       13.47      2.87 o
  -4  -9   7        1.56        2.14      2.03 o
  -3  -9   7       96.64       85.76      4.26 o
  -2  -9   7      529.04      558.98      9.74 o
  -1  -9   7      310.30      336.45      7.05 o
   0  -9   7       74.04       75.12      3.48 o
   1  -9   7       36.34       36.99      3.09 o
   2  -9   7      958.56      951.04     15.61 o
   3  -9   7      330.30      351.84      8.71 o
   4  -9   7       15.27       21.76      3.49 o
   5  -9   7      218.42      257.95      9.18 o
   6  -9   7        0.71        0.12      2.78 o
   7  -9   7       22.28       12.35      3.65 o
  -7  -8   7       30.27       35.51      4.01 o
  -6  -8   7       25.83       23.76      2.89 o
  -5  -8   7       63.41       73.76      3.92 o
  -4  -8   7       71.30       72.01      3.79 o
  -3  -8   7        3.11        4.40      2.55 o
  -2  -8   7      207.41      205.85      4.90 o
  -1  -8   7     1709.17     1685.88     19.91 o
   0  -8   7       89.55       74.82      3.29 o
   1  -8   7      252.53      209.47      5.25 o
   2  -8   7      184.84      148.42      4.12 o
   3  -8   7      104.64      115.99      4.07 o
   4  -8   7       23.65       17.46      2.64 o
   5  -8   7        1.19        1.42      1.92 o
   6  -8   7       98.88      104.56      5.08 o
   7  -8   7      118.04      162.49      6.34 o
   8  -8   7        0.33       -0.13      2.33 o
  -7  -7   7       19.81       20.82      2.63 o
  -6  -7   7       20.89       15.48      2.39 o
  -5  -7   7      467.28      442.75      8.98 o
  -4  -7   7        6.32        7.05      1.87 o
  -3  -7   7        3.67        5.10      1.62 o
  -2  -7   7     1338.14     1352.08     16.30 o
  -1  -7   7      441.62      493.44      7.12 o
   0  -7   7        7.07        7.18      1.18 o
   1  -7   7      154.56      169.10      4.61 o
   2  -7   7      455.23      432.89      6.24 o
   3  -7   7        0.55        0.23      0.97 o
   4  -7   7        0.33       -0.77      1.28 o
   5  -7   7       68.78       59.19      3.39 o
   6  -7   7        0.24        2.69      1.79 o
   7  -7   7      148.78      170.74      6.18 o
   8  -7   7       43.44       46.02      4.95 o
   9  -7   7       14.88       10.23      4.14 o
  -8  -6   7       31.43       32.83      3.31 o
  -7  -6   7        1.28       -0.66      1.86 o
  -6  -6   7       13.03        6.36      2.91 o
  -5  -6   7       60.19       65.40      3.38 o
  -4  -6   7      336.18      340.10      6.49 o
  -3  -6   7      188.47      184.63      4.13 o
  -2  -6   7      179.94      212.25      4.67 o
  -1  -6   7       40.67       37.91      1.76 o
   0  -6   7      463.51      447.29      6.42 o
   1  -6   7      259.99      251.88      4.27 o
   2  -6   7      730.82      649.44      7.54 o
   3  -6   7       26.80       16.60      1.41 o
   4  -6   7        0.34       -1.11      0.94 o
   5  -6   7        0.16       -1.60      1.18 o
   6  -6   7      114.60      109.98      3.84 o
   7  -6   7       25.37       22.59      2.74 o
   8  -6   7       33.28       37.76      3.41 o
   9  -6   7        0.72       -1.17      2.43 o
  10  -6   7        2.22        4.78      2.84 o
  -9  -5   7        3.29        1.97      2.26 o
  -8  -5   7      170.53      194.39      6.55 o
  -7  -5   7       69.02       69.71      3.88 o
  -6  -5   7       67.78       68.19      3.71 o
  -5  -5   7      695.40      679.00      9.99 o
  -4  -5   7        5.06        3.40      1.05 o
  -3  -5   7       12.72       19.27      1.43 o
  -2  -5   7      263.86      261.16      4.38 o
  -1  -5   7     1647.68     1678.14     16.49 o
   0  -5   7      199.23      185.00      3.32 o
   1  -5   7     1234.81     1367.62     13.16 o
   2  -5   7       64.95      100.05      2.23 o
   3  -5   7      536.26      552.15      6.23 o
   4  -5   7      179.82      156.41      3.42 o
   5  -5   7        7.12        4.17      1.04 o
   6  -5   7      503.42      490.18      8.27 o
   7  -5   7       20.60       22.77      2.39 o
   8  -5   7       80.47       66.87      3.77 o
   9  -5   7      111.28       90.49      7.78 o
  10  -5   7      127.11      137.32      6.98 o
  -9  -4   7      111.83      106.03      6.09 o
  -8  -4   7       59.70       65.07      3.98 o
  -7  -4   7      215.45      206.99      6.20 o
  -6  -4   7        0.03        2.78      1.80 o
  -5  -4   7     1359.32     1314.65     16.51 o
  -4  -4   7       20.28       14.78      1.51 o
  -3  -4   7        9.41       12.39      1.36 o
  -2  -4   7      592.97      544.30      7.35 o
  -1  -4   7      249.31      267.55      3.78 o
   0  -4   7      874.29      860.90      8.70 o
   1  -4   7     1569.69     1491.49     13.79 o
   2  -4   7      315.28      286.16      3.57 o
   3  -4   7       19.50       27.95      1.22 o
   4  -4   7       10.23        3.79      0.86 o
   5  -4   7      478.31      493.82      6.30 o
   6  -4   7      229.79      245.72      8.03 o
   7  -4   7       17.35       21.74      1.99 o
   8  -4   7       62.16       55.90      3.09 o
   9  -4   7       41.35       52.17      4.48 o
  10  -4   7       16.28       15.86      3.22 o
  11  -4   7        0.21       -0.20      2.55 o
  -9  -3   7       47.76       57.02      3.91 o
  -8  -3   7      244.88      220.67      6.61 o
  -7  -3   7        0.80        0.11      1.79 o
  -6  -3   7      181.07      178.06      4.38 o
  -5  -3   7       81.40       72.67      2.68 o
  -4  -3   7      506.77      532.67      8.49 o
  -3  -3   7       18.22        6.08      1.01 o
  -2  -3   7      739.66      789.49     10.33 o
  -1  -3   7      102.05      144.86      2.99 o
   0  -3   7      217.45      242.69      3.56 o
   1  -3   7      986.86      941.60      9.12 o
   2  -3   7     1074.59     1207.12      9.92 o
   3  -3   7     3126.53     3201.05     27.44 o
   4  -3   7     2006.30     1952.70     17.53 o
   5  -3   7      579.30      610.99      7.60 o
   6  -3   7      296.13      288.05      6.51 o
   7  -3   7       76.68       61.85      2.54 o
   8  -3   7       46.85       36.81      2.66 o
   9  -3   7      100.95      112.52      4.79 o
  10  -3   7        2.79        3.27      2.38 o
  11  -3   7       10.68       12.10      2.94 o
  -9  -2   7       30.23       27.27      3.14 o
  -8  -2   7      104.93      114.97      6.53 o
  -7  -2   7      118.65      110.73      4.56 o
  -6  -2   7       25.26       31.96      2.10 o
  -5  -2   7       48.59       40.53      2.15 o
  -4  -2   7       31.57       37.33      1.91 o
  -3  -2   7      615.94      742.53     10.46 o
  -2  -2   7     1046.93     1103.74     12.48 o
  -1  -2   7        0.70        0.20      0.67 o
   0  -2   7      863.72      809.50      7.91 o
   1  -2   7       52.69       50.17      1.25 o
   2  -2   7       82.99       76.88      1.59 o
   3  -2   7       27.98       34.82      1.19 o
   4  -2   7       85.40       85.37      1.82 o
   5  -2   7       18.80       24.52      1.46 o
   6  -2   7        1.68        1.33      0.90 o
   7  -2   7       64.50       56.85      2.17 o
   8  -2   7       61.18       65.21      2.93 o
   9  -2   7       40.01       34.31      2.50 o
  10  -2   7        1.52        2.09      2.08 o
  11  -2   7       67.24       65.41      4.36 o
 -10  -1   7        0.94        0.09      2.46 o
  -9  -1   7        0.05       -1.43      1.99 o
  -8  -1   7       45.84       45.25      3.48 o
  -7  -1   7      297.35      314.65      6.79 o
  -6  -1   7       44.54       34.58      2.19 o
  -5  -1   7      423.06      428.04      7.00 o
  -4  -1   7      502.95      541.04      7.33 o
  -3  -1   7      946.09      990.70     11.52 o
  -2  -1   7      169.59      186.83      3.38 o
  -1  -1   7      567.70      551.06      6.46 o
   0  -1   7      996.73      938.40      8.82 o
   1  -1   7      220.21      207.23      3.08 o
   2  -1   7      315.12      254.71      3.31 o
   3  -1   7      185.67      207.66      2.67 o
   4  -1   7        0.00       -0.46      0.55 o
   5  -1   7      159.53      181.42      4.20 o
   6  -1   7       40.87       50.49      1.57 o
   7  -1   7        0.38       -0.45      0.85 o
   8  -1   7        3.07       -0.38      1.26 o
   9  -1   7        0.02       -1.12      1.44 o
  10  -1   7        1.18       -0.05      1.57 o
  11  -1   7      168.16      164.89      6.02 o
 -10   0   7       15.95       14.46      3.42 o
  -9   0   7       23.38       32.84      3.93 o
  -8   0   7        0.04       -0.65      1.81 o
  -7   0   7      454.46      438.79      8.44 o
  -6   0   7      602.39      612.72      9.38 o
  -5   0   7        3.67        6.86      1.37 o
  -4   0   7      521.74      585.98      7.84 o
  -3   0   7      417.23      408.99      6.36 o
  -2   0   7     1184.95     1188.79     12.37 o
  -1   0   7     1747.60     1695.94     15.72 o
   0   0   7        0.40        1.26      0.54 o
   1   0   7      224.79      236.60      3.25 o
   2   0   7     1953.44     1900.32     17.11 o
   3   0   7        3.48        3.19      0.52 o
   4   0   7       73.84       64.42      1.71 o
   5   0   7       37.46       26.60      1.22 o
   6   0   7       28.16       30.42      1.29 o
   7   0   7      198.56      175.89      3.37 o
   8   0   7        1.75        2.92      1.27 o
   9   0   7      288.63      277.11      5.93 o
  10   0   7       83.82       77.22      3.25 o
  11   0   7       11.61       10.94      1.78 o
  12   0   7        8.19       10.31      2.47 o
 -10   1   7        0.44        3.40      4.74 o
  -9   1   7       77.79       79.18      6.19 o
  -8   1   7        2.62        1.43      2.09 o
  -7   1   7      611.71      648.93     11.21 o
  -6   1   7        7.37        5.83      1.51 o
  -5   1   7      969.03      991.12     12.19 o
  -4   1   7      144.98      175.34      4.17 o
  -3   1   7     2524.38     2836.52     29.15 o
  -2   1   7      716.41      851.63      9.40 o
  -1   1   7      497.45      511.52      6.13 o
   0   1   7      251.93      258.35      3.85 o
   1   1   7     1102.37     1051.09     10.05 o
   2   1   7     1630.73     1602.74     13.29 o
   3   1   7      644.20      779.90      7.59 o
   4   1   7      110.72       86.82      1.65 o
   5   1   7       41.29       47.59      1.69 o
   6   1   7       63.26       92.85      2.17 o
   7   1   7        8.07        5.91      1.12 o
   8   1   7        0.00       -0.38      0.84 o
   9   1   7      153.89      146.67      3.75 o
  10   1   7       40.27       40.05      2.30 o
  11   1   7       20.06       16.19      1.97 o
  12   1   7        4.53        1.06      2.21 o
  -9   2   7       91.03       78.86      6.71 o
  -8   2   7      112.45       96.62     10.47 o
  -7   2   7       63.07       54.77      3.86 o
  -6   2   7      155.20      130.18      5.38 o
  -5   2   7      255.33      264.27      4.98 o
  -4   2   7      941.78      976.29     12.89 o
  -3   2   7        5.33        9.75      1.04 o
  -2   2   7      389.06      335.47      6.63 o
  -1   2   7     7164.48     7474.42     67.65 o
   0   2   7      624.80      566.37      6.56 o
   1   2   7      281.15      222.83      3.15 o
   2   2   7     3316.77     3328.76     27.92 o
   3   2   7     1286.08     1252.89     11.53 o
   4   2   7     1445.77     1394.15     14.57 o
   5   2   7      370.97      299.50      3.96 o
   6   2   7      461.83      457.83      6.87 o
   7   2   7      291.33      303.47      4.84 o
   8   2   7       11.84       10.35      1.09 o
   9   2   7       17.86       12.87      1.55 o
  10   2   7       43.57       36.49      1.65 o
  11   2   7       24.70       33.04      2.03 o
  -9   3   7        0.14       -1.04      4.28 o
  -8   3   7       62.33       72.01      4.91 o
  -7   3   7      173.14      175.12      6.91 o
  -6   3   7      149.28      123.83      7.13 o
  -5   3   7       94.75      104.43      3.75 o
  -4   3   7       23.27       36.39      1.93 o
  -3   3   7      541.64      525.27      8.74 o
  -2   3   7     1305.72     1384.12     16.68 o
  -1   3   7      961.67     1093.09     11.74 o
   0   3   7       21.13       22.63      1.34 o
   1   3   7       26.75       41.75      1.87 o
   2   3   7      780.86      738.25      7.04 o
   3   3   7        2.54        2.60      0.47 o
   4   3   7        8.52        0.00      0.55 o
   5   3   7     1328.06     1222.67     12.99 o
   6   3   7      183.20      178.41      5.04 o
   7   3   7      171.61      151.21      9.99 o
   9   3   7       16.97        6.26      1.91 o
  10   3   7       10.28        4.68      1.15 o
  11   3   7        5.26        6.24      1.05 o
  -9   4   7       56.22       45.11      8.38 o
  -8   4   7        7.32        7.97      3.16 o
  -7   4   7      314.12      306.86     17.53 o
  -6   4   7        6.15        8.25      2.90 o
  -5   4   7        0.46        1.34      1.32 o
  -4   4   7       53.84       54.86      2.59 o
  -3   4   7       59.15       43.36      3.59 o
  -2   4   7      196.42      254.75      4.76 o
  -1   4   7      683.24      694.20      8.92 o
   0   4   7     2538.14     2522.26     28.47 o
   1   4   7      450.55      421.63      5.31 o
   2   4   7      723.89      607.07      6.88 o
   3   4   7      343.67      393.34      4.19 o
   4   4   7        2.16        1.31      0.57 o
   5   4   7       21.32       17.36      0.96 o
   6   4   7        2.15        1.45      2.03 o
   7   4   7        2.84        0.24      2.32 o
   8   4   7      138.96      114.15      9.60 o
   9   4   7       56.40       51.88      7.62 o
  -9   5   7        0.07        8.98      5.73 o
  -8   5   7       58.82       62.04      6.09 o
  -7   5   7       93.98       79.90      8.60 o
  -6   5   7       27.16       28.29      4.64 o
  -5   5   7      104.83      104.27      4.60 o
  -4   5   7       51.99       55.34      3.66 o
  -3   5   7       96.95      110.91      3.37 o
  -2   5   7      730.50      820.76     10.34 o
  -1   5   7      127.71      115.95      2.78 o
   0   5   7        8.51        5.94      0.69 o
   1   5   7     1368.85     1468.26     15.38 o
   2   5   7       59.48       61.29      1.84 o
   3   5   7      347.47      319.87      3.76 o
   4   5   7      165.15      144.49      3.68 o
   5   5   7       34.22       37.80      1.46 o
   6   5   7        3.88        4.61      0.77 o
   7   5   7        4.51        6.49      2.70 o
   8   5   7       70.29       76.61      8.61 o
   9   5   7       17.55        8.79      5.09 o
  10   5   7        0.92       -0.21      3.91 o
  11   5   7       18.82       23.84      6.86 o
  -8   6   7        2.75        5.68      4.00 o
  -7   6   7       27.77       34.93      5.51 o
  -6   6   7        0.21       -1.17      3.95 o
  -5   6   7      232.31      230.90      9.72 o
  -4   6   7       49.23       46.28      3.15 o
  -3   6   7       70.91       68.60      3.15 o
  -2   6   7        0.02       -0.14      1.00 o
  -1   6   7      260.42      268.22      4.97 o
   0   6   7       62.53       75.51      2.75 o
   1   6   7       10.24       18.35      1.57 o
   2   6   7      191.35      203.99      4.60 o
   3   6   7       61.15       68.01      2.11 o
   4   6   7        0.14       -1.15      0.76 o
   5   6   7      293.58      289.64      4.62 o
   6   6   7        0.74        0.54      0.93 o
   7   6   7      230.83      244.68      5.67 o
   8   6   7       57.84       47.92      7.94 o
   9   6   7       55.66       81.23      9.83 o
  10   6   7        0.41        5.32      4.28 o
  -7   7   7        3.38        0.89      3.81 o
  -6   7   7        5.42        2.28      3.16 o
  -5   7   7        4.72        7.04      3.68 o
  -4   7   7      239.40      246.84      6.87 o
  -3   7   7       55.38       53.99      4.41 o
  -2   7   7        0.07       -0.91      1.18 o
  -1   7   7       52.93       51.49      2.10 o
   0   7   7      332.71      351.48      6.60 o
   1   7   7        1.22        3.93      1.71 o
   2   7   7       74.01       74.84      4.10 o
   3   7   7        2.82        3.22      1.01 o
   4   7   7      188.16      184.64      4.36 o
   5   7   7       29.01       36.26      2.24 o
   6   7   7      211.71      202.31      3.80 o
   7   7   7       12.82        8.86      1.08 o
   8   7   7       52.02       70.55      2.64 o
   9   7   7        0.39       16.13      5.57 o
  -7   8   7       12.32        6.08      4.07 o
  -6   8   7        5.56        5.72      3.93 o
  -5   8   7       12.58       12.11      3.88 o
  -4   8   7        1.48       -0.67      2.97 o
  -3   8   7      228.34      216.58      7.96 o
  -2   8   7      693.16      701.02     13.67 o
  -1   8   7      163.78      169.74      6.73 o
   0   8   7        0.01        1.67      1.49 o
   1   8   7      288.73      270.91      5.70 o
   2   8   7      209.22      204.06      5.31 o
   3   8   7      120.03      118.55      3.93 o
   4   8   7        9.98        6.29      1.57 o
   5   8   7       34.10       26.34      2.08 o
   6   8   7        2.02       -1.49      1.27 o
   7   8   7       14.95       15.80      1.48 o
   8   8   7        8.18        5.28      1.11 o
   9   8   7       66.91       72.96      3.77 o
  -6   9   7       66.09       81.17     10.55 o
  -5   9   7       39.53       34.44      5.59 o
  -4   9   7        2.07        0.50      3.12 o
  -3   9   7       33.29       45.24      4.53 o
  -2   9   7      109.18      125.93      6.23 o
  -1   9   7      361.97      373.84      9.21 o
   0   9   7      219.48      199.34      5.35 o
   1   9   7      823.44      908.41     14.86 o
   2   9   7       43.52       45.81      3.08 o
   3   9   7      297.26      293.05      6.98 o
   4   9   7       59.03       63.60      3.23 o
   5   9   7        0.73        0.10      1.49 o
   6   9   7        0.15       -0.69      1.40 o
   7   9   7        2.47       -0.47      1.41 o
   8   9   7        5.68        8.99      1.49 o
  -4  10   7        0.03        2.63      3.80 o
  -3  10   7       56.10       60.00      7.11 o
  -2  10   7        0.41       -1.19      2.07 o
  -1  10   7        7.60        8.24      2.66 o
   0  10   7       58.34       56.07      5.92 o
   1  10   7      279.42      282.93      8.43 o
   2  10   7      242.35      242.54      6.75 o
   3  10   7       83.14       88.62      4.15 o
   4  10   7       75.81       73.49      3.71 o
   5  10   7       20.97       21.68      2.41 o
   6  10   7        5.40        8.85      1.99 o
  -2  11   7       25.84       37.68      5.88 o
  -1  11   7        2.87        2.88      3.69 o
   0  11   7        1.59       -0.52      2.86 o
   1  11   7       22.37       20.09      4.86 o
   2  11   7       15.12       18.01      5.83 o
   3  11   7       51.74       43.75      3.46 o
   4  11   7       15.83       10.58      2.35 o
  -1 -11   8       12.30       14.48      3.96 o
   0 -11   8       14.99       12.62      3.05 o
   1 -11   8        5.62        7.57      3.09 o
   2 -11   8        0.10       -0.61      2.41 o
   3 -11   8       11.90       11.44      3.04 o
  -4 -10   8        0.29        0.27      2.16 o
  -3 -10   8       63.10       61.15      4.10 o
  -2 -10   8       31.41       42.20      3.99 o
  -1 -10   8       81.55       94.72      5.19 o
   0 -10   8        0.94        1.55      1.87 o
   1 -10   8        0.36        3.27      2.18 o
   2 -10   8       28.97       34.13      3.72 o
   3 -10   8       12.91       12.69      3.03 o
   4 -10   8       10.73       18.93      3.89 o
   5 -10   8       35.62       32.10      4.37 o
   6 -10   8       25.15       27.34      4.25 o
  -5  -9   8        0.09        5.14      2.39 o
  -4  -9   8        4.56        2.30      2.09 o
  -3  -9   8       19.06        7.75      2.64 o
  -2  -9   8        0.88        3.95      2.00 o
  -1  -9   8        2.48        0.08      1.90 o
   0  -9   8       77.30       88.91      4.14 o
   1  -9   8      275.47      272.75      7.07 o
   2  -9   8      127.89      141.39      5.29 o
   3  -9   8      121.00       99.42      5.12 o
   4  -9   8       12.95        5.12      3.43 o
   5  -9   8       69.90       49.14      4.74 o
   6  -9   8       30.17       22.89      3.81 o
   7  -9   8        2.23        0.39      4.35 o
  -6  -8   8        3.73        4.63      2.45 o
  -5  -8   8        4.36        6.49      2.10 o
  -4  -8   8       14.47       17.39      2.44 o
  -3  -8   8        6.70        7.81      1.92 o
  -2  -8   8      786.19      813.67     12.37 o
  -1  -8   8      371.09      367.37      7.32 o
   0  -8   8      208.80      234.17      5.66 o
   1  -8   8      123.86      104.96      3.89 o
   2  -8   8      441.53      465.80      9.32 o
   3  -8   8        1.92        6.36      1.90 o
   4  -8   8       83.19       87.48      5.12 o
   5  -8   8       31.43       23.12      3.07 o
   6  -8   8       10.45        8.52      2.59 o
   7  -8   8        7.39        4.42      2.42 o
   8  -8   8       13.97        7.55      4.40 o
  -7  -7   8        1.21        1.08      2.08 o
  -6  -7   8       19.69       17.55      2.49 o
  -5  -7   8        3.15        1.72      1.79 o
  -4  -7   8        0.77       -1.08      2.18 o
  -3  -7   8     1594.86     1567.66     20.13 o
  -2  -7   8      325.70      304.59      5.90 o
  -1  -7   8      434.83      425.03      7.11 o
   0  -7   8        0.05        0.84      1.21 o
   1  -7   8      104.60      127.89      3.37 o
   2  -7   8       28.33       41.57      2.70 o
   3  -7   8      320.32      305.80      6.06 o
   4  -7   8        0.51        1.91      1.50 o
   5  -7   8       22.01       28.06      2.69 o
   6  -7   8       10.40       19.75      2.78 o
   7  -7   8       18.46       31.83      4.72 o
   8  -7   8       50.23       40.77      3.77 o
   9  -7   8        7.96        9.25      5.42 o
  -8  -6   8       31.63       24.14      3.08 o
  -7  -6   8       31.52       22.77      2.93 o
  -6  -6   8       84.61       81.91      4.46 o
  -5  -6   8       46.54       44.46      3.35 o
  -4  -6   8      243.56      234.53      5.34 o
  -3  -6   8      404.75      415.62      7.39 o
  -2  -6   8        5.82        8.77      1.56 o
  -1  -6   8      662.70      707.51      8.51 o
   0  -6   8       17.93       20.76      2.10 o
   1  -6   8       14.73       10.21      1.17 o
   2  -6   8       11.74        8.25      1.34 o
   3  -6   8      277.81      295.51      4.58 o
   4  -6   8     1199.92     1110.89     13.01 o
   5  -6   8       55.17       69.02      2.70 o
   6  -6   8       67.58       74.46      3.83 o
   7  -6   8        0.56        0.97      1.62 o
   8  -6   8       75.49       81.09      5.99 o
   9  -6   8        5.43        0.18      2.39 o
  10  -6   8       52.23       47.33      5.35 o
  -8  -5   8        9.77        7.51      2.39 o
  -7  -5   8        0.38        0.08      1.98 o
  -6  -5   8       80.17       83.56      4.17 o
  -5  -5   8      315.73      314.80      5.98 o
  -4  -5   8        2.94        2.65      1.09 o
  -3  -5   8        0.22        0.58      0.97 o
  -2  -5   8      528.25      555.31      7.17 o
  -1  -5   8        3.63        5.28      1.03 o
   0  -5   8      394.48      409.28      5.56 o
   1  -5   8       24.65       19.16      1.35 o
   2  -5   8      401.89      381.06      4.83 o
   3  -5   8      395.77      444.69      5.65 o
   4  -5   8      144.80      108.35      2.91 o
   5  -5   8        0.84        5.02      1.11 o
   6  -5   8      599.04      545.38      9.53 o
   7  -5   8      171.29      159.46      4.95 o
   8  -5   8       27.51       35.53      2.87 o
   9  -5   8        9.52       12.16      3.06 o
  10  -5   8       57.58       74.69      5.52 o
  -9  -4   8        3.96        3.58      2.29 o
  -8  -4   8        0.00       -1.60      2.06 o
  -7  -4   8       74.83       86.03      4.35 o
  -6  -4   8      272.51      241.59      6.73 o
  -5  -4   8       50.99       46.66      2.74 o
  -4  -4   8       33.78       38.86      2.21 o
  -3  -4   8       15.43       15.96      1.55 o
  -2  -4   8       41.36       37.27      1.82 o
  -1  -4   8       38.00       40.84      2.10 o
   0  -4   8     1077.92     1190.85     10.99 o
   1  -4   8     1033.18     1042.34     10.42 o
   2  -4   8      518.02      508.45      5.39 o
   3  -4   8      639.81      648.16      7.14 o
   4  -4   8      538.81      583.04      6.70 o
   5  -4   8        2.95        3.41      1.01 o
   6  -4   8       15.74       25.84      1.96 o
   7  -4   8      429.19      388.34     11.15 o
   8  -4   8      310.00      299.60      7.87 o
   9  -4   8      112.97      111.93      6.86 o
  10  -4   8        1.83       -0.11      2.25 o
  11  -4   8       13.46        7.25      2.90 o
  -9  -3   8       30.65       30.85      3.46 o
  -8  -3   8       15.92       22.41      2.86 o
  -7  -3   8       26.15       27.69      2.88 o
  -6  -3   8       29.27       32.56      2.44 o
  -5  -3   8        0.00        0.38      1.16 o
  -4  -3   8       69.33       79.60      3.02 o
  -3  -3   8      249.40      237.65      4.31 o
  -2  -3   8        0.77        2.56      0.86 o
  -1  -3   8     1549.86     1805.62     19.38 o
   0  -3   8      472.99      531.50      5.94 o
   1  -3   8     1706.10     1730.64     16.48 o
   2  -3   8     1035.47     1115.88     10.20 o
   3  -3   8        9.71       14.41      0.94 o
   4  -3   8      276.43      299.17      4.03 o
   5  -3   8       28.17       25.08      1.49 o
   6  -3   8      229.94      234.33      4.40 o
   7  -3   8      141.00      130.10      3.58 o
   8  -3   8      229.67      241.96      5.87 o
   9  -3   8       29.70       35.11      3.19 o
  10  -3   8       49.73       56.46      3.92 o
  11  -3   8        0.05       -1.89      2.24 o
  -9  -2   8       74.35       75.02      5.13 o
  -8  -2   8       53.76       53.02      3.84 o
  -7  -2   8        7.16        4.74      2.09 o
  -6  -2   8       70.31       69.68      3.20 o
  -5  -2   8      534.06      535.77      8.58 o
  -4  -2   8       82.25       63.90      2.53 o
  -3  -2   8     1227.41     1147.43     13.28 o
  -2  -2   8      104.85      125.09      3.12 o
  -1  -2   8      723.68      784.27      8.88 o
   0  -2   8     3291.37     3519.34     39.85 o
   1  -2   8       44.03       34.88      1.15 o
   2  -2   8      261.66      221.05      3.03 o
   3  -2   8     1013.47      966.85      9.29 o
   4  -2   8       25.87       22.29      1.08 o
   5  -2   8       11.36        8.99      1.09 o
   6  -2   8      114.61      136.32      3.25 o
   7  -2   8       34.57       28.92      1.74 o
   8  -2   8       68.59       70.37      3.04 o
   9  -2   8        8.03        2.79      1.62 o
  10  -2   8        2.19       -2.16      2.00 o
  11  -2   8        5.22        7.86      2.61 o
  -9  -1   8        0.13       -1.33      4.39 o
  -8  -1   8       98.60      102.11      4.86 o
  -7  -1   8       56.76       56.89      3.79 o
  -6  -1   8     1013.48     1002.99     14.94 o
  -5  -1   8      220.59      192.86      4.50 o
  -4  -1   8       48.60       40.01      2.18 o
  -3  -1   8      415.14      424.87      6.20 o
  -2  -1   8     2231.97     2498.37     25.85 o
  -1  -1   8     1669.90     1856.91     18.34 o
   0  -1   8     1417.39     1429.92     13.62 o
   1  -1   8      136.10      129.20      2.45 o
   2  -1   8       49.53       54.51      1.47 o
   3  -1   8       35.70       52.51      1.45 o
   4  -1   8      305.49      305.28      4.22 o
   5  -1   8      492.86      489.03      5.99 o
   6  -1   8       50.09       63.18      2.38 o
   7  -1   8       13.31       12.02      1.43 o
   8  -1   8       28.95       30.51      2.04 o
   9  -1   8        8.81        6.78      1.84 o
  10  -1   8       57.66       61.04      4.55 o
  11  -1   8        3.95        3.33      2.24 o
  -9   0   8       12.13       17.81      3.44 o
  -8   0   8       85.30       68.32      4.83 o
  -7   0   8      392.75      398.70      8.15 o
  -6   0   8       10.66        7.83      1.85 o
  -5   0   8       35.00       32.99      2.19 o
  -4   0   8       37.62       53.05      2.45 o
  -3   0   8       32.26       46.18      2.07 o
  -2   0   8       47.74       82.36      2.26 o
  -1   0   8      842.36      894.05     11.23 o
   0   0   8     3125.30     3361.61     29.61 o
   1   0   8      381.25      379.80      4.76 o
   2   0   8      377.78      411.19      4.71 o
   3   0   8      165.70      159.19      2.61 o
   4   0   8     2307.93     2360.02     22.46 o
   5   0   8      450.62      461.21      5.42 o
   6   0   8      153.76      146.15      2.63 o
   7   0   8      142.23      152.96      3.16 o
   8   0   8       48.20       54.42      2.28 o
   9   0   8       43.10       49.54      2.59 o
  10   0   8       26.15       23.71      2.16 o
  11   0   8        8.92        5.81      1.94 o
  -9   1   8       27.66       32.51      4.14 o
  -8   1   8      234.22      258.38      8.86 o
  -7   1   8       77.67       71.29      3.56 o
  -6   1   8      336.72      346.24      7.78 o
  -5   1   8       77.61       75.69      2.74 o
  -4   1   8       18.28       24.60      1.68 o
  -3   1   8        8.90       11.30      1.10 o
  -2   1   8       33.56       23.14      1.80 o
  -1   1   8     1384.35     1513.34     15.31 o
   0   1   8      212.62      211.31      3.52 o
   1   1   8       34.52       31.18      1.12 o
   2   1   8     3860.77     3839.45     33.78 o
   3   1   8     4445.66     4773.42     39.35 o
   4   1   8     1078.72     1059.08      9.52 o
   5   1   8      605.18      584.55      6.89 o
   6   1   8       93.05       78.71      1.84 o
   7   1   8       57.42       52.69      1.69 o
   8   1   8        5.64        5.45      1.13 o
   9   1   8      113.66      123.56      3.51 o
  10   1   8        9.15        6.28      1.64 o
  11   1   8       62.22       54.55      2.43 o
  -9   2   8        2.52        2.71      3.30 o
  -8   2   8        2.68       -3.10      4.55 o
  -7   2   8        1.77        0.45      2.00 o
  -6   2   8        7.30        4.89      1.95 o
  -5   2   8      121.29      142.46      3.69 o
  -4   2   8       34.57       29.58      2.23 o
  -3   2   8      295.53      305.85      5.14 o
  -2   2   8       15.87        4.90      0.95 o
  -1   2   8      152.65      136.44      3.59 o
   0   2   8      913.26      984.84     11.31 o
   1   2   8      569.13      614.25      6.95 o
   2   2   8       17.36       31.37      1.03 o
   3   2   8      282.46      356.31      4.12 o
   4   2   8      180.59      175.16      2.61 o
   5   2   8      162.28      148.90      2.59 o
   6   2   8      479.19      496.69      6.46 o
   7   2   8       29.09       35.23      1.43 o
   8   2   8       92.31       87.34      3.13 o
   9   2   8      100.15      100.69      3.28 o
  10   2   8        5.22        4.87      1.24 o
  11   2   8       16.30       16.17      1.62 o
  -9   3   8        6.76       11.16      5.75 o
  -8   3   8        6.55        1.17      2.70 o
  -7   3   8       59.07       64.95      4.63 o
  -6   3   8      103.53       96.82      5.08 o
  -5   3   8        8.76        4.84      1.58 o
  -4   3   8      125.16      124.42      3.36 o
  -3   3   8       93.20       81.97      3.08 o
  -2   3   8       98.07      125.90      3.61 o
  -1   3   8       26.12       25.38      1.41 o
   0   3   8      684.34      702.42      8.71 o
   1   3   8      350.77      413.72      4.95 o
   2   3   8      194.71      230.64      3.36 o
   3   3   8     2303.31     2301.49     19.91 o
   4   3   8      605.44      577.60      6.37 o
   5   3   8     2317.85     2218.92     22.72 o
   6   3   8      130.69      122.64      2.23 o
   7   3   8        0.03       -0.64      1.05 o
   8   3   8      120.77      124.97      4.42 o
   9   3   8      124.63      134.10      5.59 o
  10   3   8       32.71       48.50      2.45 o
  11   3   8        4.02        0.76      1.16 o
  -9   4   8        3.27       -0.09      4.83 o
  -8   4   8       63.40       68.82      6.26 o
  -7   4   8       70.31       75.96      6.04 o
  -6   4   8      134.13      119.30      5.60 o
  -5   4   8      106.76      100.58      4.46 o
  -4   4   8       51.60       51.35      2.46 o
  -3   4   8      188.98      168.57      6.61 o
  -2   4   8      124.76      131.93      3.25 o
  -1   4   8       15.41        6.95      1.14 o
   0   4   8     1689.35     1746.05     20.59 o
   1   4   8     1448.90     1521.41     15.63 o
   2   4   8      401.47      376.92      4.88 o
   3   4   8      200.43      240.92      3.72 o
   4   4   8       74.84       69.41      1.67 o
   5   4   8      204.76      230.06      3.73 o
   6   4   8      538.15      564.18      7.77 o
   7   4   8       82.34       92.37      7.02 o
   8   4   8       93.10       88.81      8.72 o
   9   4   8        0.57        8.24      4.42 o
  10   4   8        2.50       16.89      5.36 o
  11   4   8       66.59       67.49      9.18 o
  -8   5   8        4.13        2.96      3.23 o
  -7   5   8       12.12       10.48      3.55 o
  -6   5   8       25.25       29.35      4.45 o
  -5   5   8       66.84       84.14      6.12 o
  -4   5   8      290.50      293.80      8.28 o
  -3   5   8        5.11        7.20      1.91 o
  -2   5   8       31.81       52.53      2.33 o
  -1   5   8        6.46        0.78      1.01 o
   0   5   8      934.53      985.97     11.56 o
   1   5   8        6.74        5.27      1.26 o
   2   5   8        3.72        6.85      1.07 o
   3   5   8      119.79      144.30      2.41 o
   4   5   8      270.72      280.75      4.15 o
   5   5   8      570.94      584.13      6.54 o
   6   5   8       19.60       20.03      1.16 o
   7   5   8       45.81       48.36      1.45 o
   8   5   8      134.41      138.73     10.91 o
   9   5   8      105.36      108.89     10.13 o
  10   5   8       24.89       19.10      5.92 o
  -8   6   8        0.01        2.86      3.87 o
  -7   6   8        0.04       -0.92      2.93 o
  -6   6   8       91.90       98.55      7.29 o
  -5   6   8       62.66       59.98      5.88 o
  -4   6   8      471.69      464.47     10.67 o
  -3   6   8      190.89      197.97      6.21 o
  -2   6   8        1.74        0.58      1.14 o
  -1   6   8        4.06        7.12      1.16 o
   0   6   8      461.64      446.86      7.99 o
   1   6   8      155.66      145.85      3.70 o
   2   6   8      325.18      320.38      5.58 o
   3   6   8      262.97      246.00      5.30 o
   4   6   8      858.92      798.35     16.47 o
   5   6   8       68.96       79.50      2.37 o
   6   6   8      424.30      433.03      5.60 o
   7   6   8       29.44       26.22      2.93 o
   8   6   8        1.30        4.17      4.56 o
   9   6   8        1.47       -3.41      3.77 o
  10   6   8       64.64       96.47     10.86 o
  -7   7   8        7.64        6.19      3.75 o
  -6   7   8       10.50        5.18      5.55 o
  -5   7   8      104.45       84.45      8.67 o
  -4   7   8       97.36       89.53      5.45 o
  -3   7   8      253.46      247.59      6.67 o
  -2   7   8       47.91       51.35      2.83 o
  -1   7   8      277.28      258.40      5.03 o
   0   7   8      161.07      148.44      4.17 o
   1   7   8      131.00      141.67      3.86 o
   2   7   8       60.06       59.19      2.48 o
   3   7   8      299.38      297.03      6.15 o
   4   7   8        2.44        4.66      1.43 o
   5   7   8      406.71      422.55      7.48 o
   6   7   8       27.25       27.38      1.80 o
   7   7   8      146.98      170.85      3.35 o
   8   7   8       86.06      105.72      5.39 o
   9   7   8        0.66        2.99      4.60 o
  -6   8   8        9.53       13.10      4.25 o
  -5   8   8       12.04        9.86      3.92 o
  -4   8   8       22.75       26.38      4.75 o
  -3   8   8       32.88       35.46      4.07 o
  -2   8   8        3.30        3.35      2.24 o
  -1   8   8     1623.75     1599.65     25.15 o
   0   8   8      353.67      357.06      7.09 o
   1   8   8        0.19        0.84      1.39 o
   2   8   8       88.67       92.01      3.80 o
   3   8   8        5.34        4.42      1.74 o
   4   8   8       68.81       78.50      3.26 o
   5   8   8       18.43       12.02      1.79 o
   6   8   8       21.57       23.93      2.01 o
   7   8   8        1.07       -0.40      1.25 o
   8   8   8        5.02        3.48      1.08 o
   9   8   8        3.38        2.61      1.38 o
  -5   9   8        0.18       -3.23      3.40 o
  -4   9   8        0.11       -3.74      2.93 o
  -3   9   8       95.66      110.69      8.66 o
  -2   9   8       28.04       21.69      3.34 o
  -1   9   8       35.08       30.13      4.15 o
   0   9   8      135.88      142.08      5.10 o
   1   9   8       14.97       18.28      2.68 o
   2   9   8        8.08        9.50      2.13 o
   3   9   8        2.38        3.82      2.41 o
   4   9   8      613.49      607.37     10.66 o
   5   9   8       22.00       36.02      2.61 o
   6   9   8        0.92       -0.25      1.43 o
   7   9   8        8.28        3.05      2.03 o
  -4  10   8        0.95       -0.48      3.51 o
  -3  10   8        1.32       -3.78      3.07 o
  -2  10   8        4.04        3.91      4.67 o
  -1  10   8       98.02       98.86      5.81 o
   0  10   8       49.20       58.50      5.93 o
   1  10   8      273.34      295.42      8.73 o
   2  10   8        0.10       -1.23      2.05 o
   3  10   8      130.99      134.82      4.99 o
   4  10   8        0.35        3.66      1.90 o
   5  10   8       99.41      104.25      4.16 o
   6  10   8       30.76       28.33      2.54 o
  -2  11   8        3.08        5.02      6.03 o
  -1  11   8       27.09       37.66      5.82 o
   0  11   8       22.38       31.41      5.40 o
   1  11   8       49.28       45.52      4.37 o
   2  11   8       21.31       21.72      3.45 o
   3  11   8       81.90       90.66      6.70 o
   4  11   8       10.84       12.18      2.51 o
   0 -11   9        0.37        2.18      3.04 o
   1 -11   9        1.32        2.12      2.65 o
   2 -11   9        2.32        2.13      4.34 o
   3 -11   9       50.32       42.70      5.19 o
  -3 -10   9        5.27       -1.14      2.39 o
  -2 -10   9       42.82       38.63      3.98 o
  -1 -10   9        0.08        3.33      2.47 o
   0 -10   9       50.52       49.26      3.69 o
   1 -10   9        1.54        3.27      2.14 o
   2 -10   9       16.98       11.12      2.99 o
   3 -10   9        3.03        0.71      2.43 o
   4 -10   9        6.38        8.63      3.13 o
   5 -10   9        1.22        5.50      3.14 o
  -5  -9   9        0.91        1.22      2.28 o
  -4  -9   9        1.10       -1.98      1.94 o
  -3  -9   9       13.29       13.93      2.63 o
  -2  -9   9       89.69       73.55      4.10 o
  -1  -9   9      592.90      587.61     11.32 o
   0  -9   9       52.21       62.32      3.77 o
   1  -9   9      165.92      195.02      6.05 o
   2  -9   9        0.26        4.29      2.15 o
   3  -9   9       75.62       84.25      4.84 o
   4  -9   9       13.36       18.68      3.56 o
   5  -9   9       34.65       28.89      4.39 o
   6  -9   9        0.08       -1.32      3.81 o
   7  -9   9        0.18        2.41      3.03 o
  -6  -8   9        1.38        1.18      2.37 o
  -5  -8   9       23.58       16.34      2.89 o
  -4  -8   9      285.17      287.98      7.47 o
  -3  -8   9       67.28       72.56      4.91 o
  -2  -8   9       82.80       66.82      3.31 o
  -1  -8   9       61.17       60.02      3.13 o
   0  -8   9      740.94      764.65     11.93 o
   1  -8   9      153.72      152.53      5.06 o
   2  -8   9      232.99      204.47      5.91 o
   3  -8   9        0.19        4.23      1.99 o
   4  -8   9       40.85       47.20      3.72 o
   5  -8   9       26.59       25.08      3.24 o
   6  -8   9      203.57      213.33      8.68 o
   7  -8   9      209.93      232.50      7.73 o
   8  -8   9       26.91       14.04      3.87 o
  -7  -7   9        0.69        0.73      2.26 o
  -6  -7   9        6.59        4.49      2.28 o
  -5  -7   9        4.72        5.54      2.52 o
  -4  -7   9        0.09        0.32      1.65 o
  -3  -7   9        0.46        2.48      1.40 o
  -2  -7   9      149.01      153.03      4.20 o
  -1  -7   9      511.45      564.52      8.73 o
   0  -7   9        9.16       15.81      2.04 o
   1  -7   9       64.10       48.48      2.56 o
   2  -7   9      528.36      569.13      8.71 o
   3  -7   9      319.47      271.36      6.03 o
   4  -7   9       60.66       53.74      3.62 o
   5  -7   9       40.05       36.47      3.29 o
   6  -7   9      158.68      131.76      5.39 o
   7  -7   9        8.24        9.74      2.41 o
   8  -7   9      115.95      128.54      6.90 o
   9  -7   9        1.18        2.95      2.75 o
  -7  -6   9       15.89       20.04      3.35 o
  -6  -6   9       62.32       56.30      3.88 o
  -5  -6   9       41.93       39.65      3.24 o
  -4  -6   9       18.79       12.30      1.85 o
  -3  -6   9       65.01       57.10      2.84 o
  -2  -6   9      237.25      225.47      4.84 o
  -1  -6   9        2.75        1.25      1.07 o
   0  -6   9       58.94       43.60      2.28 o
   1  -6   9      567.35      538.83      7.10 o
   2  -6   9       22.76       24.86      1.63 o
   3  -6   9      493.50      463.93      6.66 o
   4  -6   9       84.80      111.89      3.72 o
   5  -6   9       84.33       53.42      2.82 o
   6  -6   9       74.29       69.14      3.84 o
   7  -6   9        0.61       -0.63      1.57 o
   8  -6   9        5.32        8.08      2.46 o
   9  -6   9        0.74        1.43      2.53 o
  10  -6   9        0.27        3.88      3.06 o
  -8  -5   9       67.97       55.87      4.75 o
  -7  -5   9       10.39       14.54      2.59 o
  -6  -5   9        0.82       -0.10      1.88 o
  -5  -5   9      212.30      196.85      6.12 o
  -4  -5   9        9.33       11.64      1.64 o
  -3  -5   9       53.14       48.83      2.46 o
  -2  -5   9      134.62      147.67      3.19 o
  -1  -5   9      635.58      679.70      7.80 o
   0  -5   9       20.13       19.22      1.30 o
   1  -5   9      142.54      123.88      2.98 o
   2  -5   9      177.18      195.80      3.86 o
   3  -5   9       44.32       35.04      1.61 o
   4  -5   9        1.50        4.38      1.14 o
   5  -5   9        1.73        5.96      1.19 o
   6  -5   9      313.95      282.93      5.53 o
   7  -5   9       73.31       66.78      3.17 o
   8  -5   9       16.54       25.44      3.34 o
   9  -5   9       30.68       43.96      6.38 o
  10  -5   9        2.39        1.19      2.69 o
  -8  -4   9       11.13        8.15      2.77 o
  -7  -4   9        0.23       -1.23      1.96 o
  -6  -4   9      105.81       99.14      5.56 o
  -5  -4   9       97.65       99.76      3.76 o
  -4  -4   9       11.44        9.14      1.62 o
  -3  -4   9       79.98       86.48      3.04 o
  -2  -4   9        8.92        7.39      1.18 o
  -1  -4   9       34.54       52.93      2.08 o
   0  -4   9      133.30      109.94      2.79 o
   1  -4   9      356.51      352.22      4.92 o
   2  -4   9      271.74      274.41      3.80 o
   3  -4   9      109.94       94.06      2.21 o
   4  -4   9        4.38        0.18      0.82 o
   5  -4   9       10.88       20.51      1.42 o
   6  -4   9      258.68      296.34      5.06 o
   7  -4   9       53.32       67.50      3.59 o
   8  -4   9        1.68       -0.43      1.85 o
   9  -4   9        6.20        7.60      2.74 o
  10  -4   9       34.52       33.71      3.76 o
  11  -4   9        7.81        3.87      2.74 o
  -9  -3   9        4.03        6.99      2.87 o
  -8  -3   9        2.62        0.07      2.55 o
  -7  -3   9       47.89       61.01      4.75 o
  -6  -3   9        6.30        3.12      1.58 o
  -5  -3   9        5.98        7.00      1.69 o
  -4  -3   9       11.84        7.52      1.44 o
  -3  -3   9       12.12        7.78      1.24 o
  -2  -3   9        5.91        4.87      1.02 o
  -1  -3   9      153.35      168.67      3.29 o
   0  -3   9       89.80      110.53      2.55 o
   1  -3   9       19.08       17.38      1.17 o
   2  -3   9     2548.64     2545.13     21.31 o
   3  -3   9       14.25       15.35      1.09 o
   4  -3   9      669.32      687.10      7.28 o
   5  -3   9     1020.57      972.54     13.67 o
   6  -3   9        0.04        0.10      0.90 o
   7  -3   9      112.75      134.17      3.45 o
   8  -3   9        4.28        5.26      1.72 o
   9  -3   9      243.60      257.16      7.18 o
  10  -3   9        0.65       -0.03      1.98 o
  11  -3   9        0.80       -0.44      2.47 o
  -9  -2   9        2.55        4.76      2.76 o
  -8  -2   9       23.84       25.51      4.54 o
  -7  -2   9       35.33       32.60      3.20 o
  -6  -2   9      159.83      147.44      4.63 o
  -5  -2   9      139.41      144.82      4.38 o
  -4  -2   9       21.41       21.49      1.85 o
  -3  -2   9      234.86      242.94      4.47 o
  -2  -2   9      147.37      147.30      3.51 o
  -1  -2   9      129.79      130.75      2.77 o
   0  -2   9      283.87      323.49      5.04 o
   1  -2   9       23.19       28.60      1.24 o
   2  -2   9      112.15      147.94      3.06 o
   3  -2   9      273.39      324.64      4.39 o
   4  -2   9      169.07      163.11      2.80 o
   5  -2   9        0.24        0.57      0.75 o
   6  -2   9     1118.82     1182.41     14.68 o
   7  -2   9       59.69       59.66      2.39 o
   8  -2   9      288.66      310.77      6.96 o
   9  -2   9        2.24       -2.21      1.47 o
  10  -2   9      166.52      175.73      5.87 o
  11  -2   9       12.32        7.75      2.58 o
  -9  -1   9       15.05       11.32      3.64 o
  -8  -1   9        0.75       -1.81      2.12 o
  -7  -1   9      112.69      101.58      6.86 o
  -6  -1   9      538.54      520.45     10.95 o
  -5  -1   9       85.07       85.27      4.51 o
  -4  -1   9       33.30       33.51      1.94 o
  -3  -1   9      133.42      142.64      3.32 o
  -2  -1   9      433.72      487.41      6.39 o
  -1  -1   9       50.01       49.64      1.88 o
   0  -1   9      361.10      356.83      4.65 o
   1  -1   9      156.63      179.22      3.63 o
   2  -1   9     1827.64     1885.01     17.52 o
   3  -1   9      114.94      103.35      2.11 o
   4  -1   9     2321.73     2377.69     23.00 o
   5  -1   9      882.66      945.61     10.27 o
   6  -1   9        3.52        4.63      0.81 o
   7  -1   9       68.99       76.17      2.29 o
   8  -1   9       96.02      109.84      3.46 o
   9  -1   9      275.17      281.70      6.07 o
  10  -1   9       12.99       12.17      2.22 o
  11  -1   9       50.24       52.39      4.20 o
  -9   0   9       10.58       15.29      3.53 o
  -8   0   9       11.91        7.56      3.98 o
  -7   0   9      178.40      189.66      6.00 o
  -6   0   9     1770.51     1890.79     25.46 o
  -5   0   9     2873.42     2862.25     32.79 o
  -4   0   9      416.22      385.58      6.22 o
  -3   0   9       40.69       45.83      2.18 o
  -2   0   9       19.69       18.95      1.39 o
  -1   0   9     1099.43     1138.47     22.63 o
   1   0   9      381.62      378.52      4.95 o
   2   0   9      157.07      140.09      2.43 o
   3   0   9     2654.79     2861.01     27.08 o
   4   0   9     1754.49     1860.83     17.23 o
   5   0   9      642.52      667.51      7.04 o
   6   0   9      256.48      285.16      4.66 o
   7   0   9       79.71       80.65      2.38 o
   8   0   9        0.43        0.99      1.11 o
   9   0   9      620.03      606.13      9.62 o
  10   0   9        8.05        5.48      1.66 o
  11   0   9       36.87       45.46      2.84 o
  -9   1   9       11.30       11.77      3.35 o
  -8   1   9       20.16       18.30      3.43 o
  -7   1   9       11.11        9.50      2.24 o
  -6   1   9      252.42      231.04      7.69 o
  -5   1   9       79.95       94.39      3.39 o
  -4   1   9      121.81      110.99      4.02 o
  -3   1   9      149.33      131.78      3.21 o
  -2   1   9      261.34      287.00      4.82 o
  -1   1   9      229.22      263.36      4.43 o
   0   1   9        0.00       -0.74      0.49 o
   1   1   9       28.92       36.54      1.28 o
   2   1   9     1552.78     1540.94     14.48 o
   3   1   9        0.01        1.14      0.62 o
   4   1   9        3.90        0.32      0.52 o
   5   1   9      491.30      549.88      5.94 o
   6   1   9       21.95       27.52      1.25 o
   7   1   9       19.79       21.09      1.39 o
   8   1   9      742.21      746.89     10.55 o
   9   1   9      208.69      203.65      4.66 o
  10   1   9      586.32      563.15      9.53 o
  11   1   9        3.27        0.53      1.47 o
  -9   2   9        0.30        3.02      5.02 o
  -8   2   9        1.53       -1.58      2.79 o
  -7   2   9       32.94       23.40      3.38 o
  -6   2   9      436.62      402.45      9.33 o
  -5   2   9      355.92      366.27      6.93 o
  -4   2   9        3.34        3.63      1.20 o
  -3   2   9        3.05        0.78      0.89 o
  -2   2   9      118.91      102.00      2.79 o
  -1   2   9     3976.88     4232.99     42.33 o
   0   2   9      113.05      137.66      2.98 o
   1   2   9      489.91      458.99      5.70 o
   2   2   9      266.47      214.65      3.06 o
   3   2   9     1625.66     1700.59     15.06 o
   4   2   9      212.03      233.98      3.12 o
   5   2   9      159.44      168.87      3.05 o
   6   2   9       10.11        5.99      0.85 o
   7   2   9     1298.94     1357.49     15.78 o
   8   2   9      230.17      229.06      6.19 o
   9   2   9        3.03        1.36      1.33 o
  10   2   9      172.78      162.71      3.80 o
  11   2   9        6.06        9.69      1.33 o
  -9   3   9       29.98       40.00      8.72 o
  -8   3   9        8.05        4.95      5.20 o
  -7   3   9        0.04        0.24      2.56 o
  -6   3   9        0.19       -0.08      1.87 o
  -5   3   9      255.18      230.76      8.01 o
  -4   3   9      216.20      219.95      4.65 o
  -3   3   9      160.43      169.21      6.13 o
  -2   3   9      928.07      866.93     15.51 o
  -1   3   9      175.11      193.27      3.57 o
   0   3   9      115.57      137.80      3.06 o
   1   3   9      788.13      891.70      9.77 o
   2   3   9      221.21      237.33      3.36 o
   3   3   9      469.06      437.31      5.46 o
   4   3   9        3.59        7.96      0.83 o
   5   3   9      105.73       98.13      1.96 o
   6   3   9      701.80      670.00      7.95 o
   7   3   9      101.34       96.85      2.28 o
   8   3   9        0.14        0.40      0.78 o
   9   3   9      152.29      160.69      5.56 o
  10   3   9        1.03        0.35      2.26 o
  11   3   9       63.07       67.17      4.51 o
  -8   4   9        0.01        1.81      3.00 o
  -7   4   9        4.14        1.42      3.42 o
  -6   4   9       30.17       27.41      4.34 o
  -5   4   9        3.03       -0.20      3.80 o
  -4   4   9       23.54       26.74      2.65 o
  -3   4   9        1.13        2.03      0.97 o
  -2   4   9      106.03      103.80      3.19 o
  -1   4   9      494.55      486.56      7.90 o
   0   4   9     1074.97     1076.02     11.79 o
   1   4   9     1133.81     1250.73     14.06 o
   2   4   9     1012.88     1046.10     11.32 o
   3   4   9      461.80      440.43      5.18 o
   4   4   9        0.11       -0.45      0.68 o
   5   4   9       69.55       62.17      2.08 o
   6   4   9      205.41      198.74      3.45 o
   7   4   9       56.43       53.12      1.61 o
   8   4   9      142.35      165.44     11.33 o
   9   4   9        0.81        2.09      3.45 o
  10   4   9       16.61       23.36      6.03 o
  11   4   9       19.65       26.74      6.56 o
  -8   5   9       14.79       22.18      7.16 o
  -7   5   9        2.82        5.21      3.56 o
  -6   5   9       80.87       74.44      6.32 o
  -5   5   9        0.70        2.43      3.38 o
  -4   5   9       30.18       20.56      2.98 o
  -3   5   9       24.83       29.30      2.46 o
  -2   5   9      371.86      387.20      6.45 o
  -1   5   9        0.90        2.31      1.03 o
   0   5   9      197.37      164.60      3.65 o
   1   5   9      280.54      315.95      4.67 o
   2   5   9      917.37      961.87     10.63 o
   3   5   9      291.10      294.99      4.18 o
   4   5   9      942.59      939.32     11.36 o
   5   5   9     1206.31     1180.84     20.16 o
   6   5   9      199.28      185.01      3.72 o
   7   5   9       89.62       95.84      3.91 o
   8   5   9        2.11        6.31      4.19 o
   9   5   9        3.23        7.39      4.37 o
  10   5   9       57.67       46.17      7.62 o
  -7   6   9        0.20        0.61      3.21 o
  -6   6   9        0.53        1.28      3.06 o
  -5   6   9      110.98      107.10      7.32 o
  -4   6   9        0.47        0.88      1.82 o
  -3   6   9        0.13       -1.70      1.55 o
  -2   6   9       61.07       48.64      2.52 o
  -1   6   9       44.03       36.24      2.02 o
   0   6   9       81.31       78.52      2.04 o
   1   6   9      910.58      976.26     12.11 o
   2   6   9      296.19      273.52      4.80 o
   3   6   9      151.55      177.99      3.50 o
   4   6   9       18.80       15.23      1.30 o
   5   6   9      414.97      394.02      6.03 o
   6   6   9      386.18      374.80      6.57 o
   7   6   9        5.52        4.94      1.22 o
   8   6   9       13.31       20.73      6.81 o
   9   6   9        0.26       -1.86      4.00 o
  10   6   9       12.25       23.50      6.79 o
  -7   7   9       10.52        7.21      4.80 o
  -6   7   9       22.21       21.97      5.73 o
  -5   7   9        8.93        2.22      3.45 o
  -4   7   9       74.85       64.79      5.95 o
  -3   7   9      138.74      124.25      6.04 o
  -2   7   9       12.65        6.67      1.69 o
  -1   7   9      116.42      129.26      3.50 o
   0   7   9        3.10        7.72      1.88 o
   1   7   9       62.18       60.56      2.77 o
   2   7   9        0.22        1.42      1.18 o
   3   7   9      122.75      122.79      3.92 o
   4   7   9      992.45      935.28     13.69 o
   5   7   9       22.86       21.44      1.95 o
   6   7   9        9.14        6.48      1.40 o
   7   7   9       62.89       65.33      4.30 o
   8   7   9        0.05       -0.84      1.50 o
   9   7   9       29.46       36.32      8.22 o
  -6   8   9       60.41       68.66     11.79 o
  -5   8   9        6.82        5.74      4.04 o
  -4   8   9        0.49       -1.27      3.12 o
  -3   8   9       13.81        7.81      2.98 o
  -2   8   9        7.67       11.20      2.88 o
  -1   8   9      310.27      326.56      8.51 o
   0   8   9        4.93        3.16      1.76 o
   1   8   9       89.16       82.11      3.38 o
   2   8   9      177.66      206.81      6.00 o
   3   8   9      405.10      426.25      8.32 o
   4   8   9      183.07      184.86      5.64 o
   5   8   9      628.48      633.40     10.38 o
   6   8   9       30.98       29.15      2.17 o
   7   8   9        2.40        4.65      1.44 o
   8   8   9        0.64        1.97      1.23 o
  -5   9   9        6.99        1.99      3.83 o
  -4   9   9       16.28       16.07      4.38 o
  -3   9   9        1.96       -1.32      6.42 o
  -2   9   9       60.98       76.39      5.29 o
  -1   9   9      113.07      107.68      5.06 o
   0   9   9       63.37       60.35      3.94 o
   1   9   9      216.53      224.55      6.45 o
   2   9   9      790.43      829.72     14.77 o
   3   9   9       10.47       17.37      2.38 o
   4   9   9      151.01      143.66      4.79 o
   5   9   9       29.54       33.52      2.79 o
   6   9   9        4.21        0.69      1.50 o
   7   9   9        3.79        2.59      1.59 o
  -3  10   9       15.35        9.45      5.45 o
  -2  10   9       92.13       85.33      5.89 o
  -1  10   9        0.78       -6.29      4.86 o
   0  10   9       19.24       16.87      6.08 o
   1  10   9      212.85      197.97      8.41 o
   2  10   9      100.66      104.53      4.72 o
   3  10   9        3.37        3.85      2.14 o
   4  10   9       10.47       16.45      4.10 o
   5  10   9        0.00       -0.09      1.76 o
   6  10   9        6.65        9.66      2.23 o
  -1  11   9       80.32       87.85     11.57 o
   0  11   9        0.72        3.98      3.57 o
   1  11   9      226.30      243.83      8.44 o
   2  11   9        1.68        1.10      3.81 o
   3  11   9       18.46       26.11      3.12 o
  -2 -10  10        5.37        8.78      4.41 o
  -1 -10  10       40.42       41.28      4.04 o
   0 -10  10        0.04       -1.07      2.00 o
   1 -10  10        5.37        3.06      2.49 o
   2 -10  10        1.78        0.16      2.33 o
   3 -10  10       11.88       14.44      3.12 o
   4 -10  10       61.11       65.53      5.60 o
   5 -10  10        4.32        5.39      3.51 o
  -4  -9  10        1.40       -0.08      2.08 o
  -3  -9  10       73.30       80.73      4.99 o
  -2  -9  10        2.90        3.99      2.49 o
  -1  -9  10        0.62        4.38      2.02 o
   0  -9  10        0.06        5.32      2.35 o
   1  -9  10       72.52       71.75      4.80 o
   2  -9  10      119.88      101.71      5.56 o
   3  -9  10        8.14        7.68      2.64 o
   4  -9  10       68.94       77.50      5.53 o
   5  -9  10       26.30       17.99      3.66 o
   6  -9  10        5.31        5.87      3.59 o
   7  -9  10       27.53       34.19      4.67 o
  -5  -8  10        6.09        5.55      3.02 o
  -4  -8  10        0.03        1.28      2.01 o
  -3  -8  10       38.20       47.37      3.46 o
  -2  -8  10        0.35        1.59      1.77 o
  -1  -8  10       44.06       55.63      3.14 o
   0  -8  10       16.63       21.54      2.59 o
   1  -8  10      107.17       99.59      5.68 o
   2  -8  10      148.23      140.47      4.96 o
   3  -8  10       87.77       88.49      4.90 o
   4  -8  10      132.98      106.83      5.90 o
   5  -8  10        2.36        1.45      2.11 o
   6  -8  10       26.62       16.98      3.38 o
   7  -8  10        0.43        1.96      2.50 o
   8  -8  10        5.79        4.72      3.00 o
  -6  -7  10        0.65       -0.72      2.27 o
  -5  -7  10        1.31       -2.09      1.93 o
  -4  -7  10        2.41        7.46      2.27 o
  -3  -7  10        9.32       11.42      1.93 o
  -2  -7  10       27.12       26.77      3.68 o
  -1  -7  10       22.58       23.88      3.14 o
   0  -7  10        3.04       -1.04      1.47 o
   1  -7  10      101.25      118.59      3.68 o
   2  -7  10        0.00       -0.15      2.16 o
   3  -7  10      799.62      809.67     12.33 o
   4  -7  10      207.84      210.78      6.62 o
   5  -7  10       42.36       41.18      4.99 o
   6  -7  10       67.98       54.49      3.94 o
   7  -7  10        3.70        2.17      2.20 o
   8  -7  10        0.00        0.95      3.40 o
   9  -7  10       15.10       18.07      3.67 o
  -7  -6  10        2.25        2.87      2.56 o
  -6  -6  10        0.91       -1.00      2.33 o
  -5  -6  10        8.38        1.98      2.17 o
  -4  -6  10       29.64       37.40      2.61 o
  -3  -6  10      170.18      164.31      4.66 o
  -2  -6  10      749.83      671.35      9.77 o
  -1  -6  10       65.87       56.69      2.64 o
   0  -6  10      337.26      315.96      6.18 o
   1  -6  10      254.07      224.53      5.67 o
   2  -6  10        8.00        6.81      1.65 o
   3  -6  10      257.69      253.63      4.81 o
   4  -6  10     2952.46     2768.64     47.64 o
   5  -6  10       53.67       29.28      2.35 o
   6  -6  10      208.25      239.82      8.42 o
   7  -6  10       82.83       70.97      3.75 o
   8  -6  10        6.10        5.47      2.23 o
   9  -6  10        2.23       -1.70      2.16 o
  10  -6  10        5.04        4.52      3.40 o
  -7  -5  10       57.55       64.76      4.96 o
  -6  -5  10        1.33        0.24      2.15 o
  -5  -5  10       10.03        7.47      2.17 o
  -4  -5  10        0.53       -1.55      1.19 o
  -3  -5  10      133.69      150.74      4.16 o
  -2  -5  10       37.67       42.91      2.09 o
  -1  -5  10       53.61       57.47      2.18 o
   0  -5  10        1.59        0.87      0.79 o
   1  -5  10       38.12       37.10      1.77 o
   2  -5  10      312.36      254.03      4.57 o
   3  -5  10       40.89       61.54      2.04 o
   4  -5  10      421.71      465.31      7.12 o
   5  -5  10     2056.83     1939.16     20.49 o
   6  -5  10      649.09      636.41     10.36 o
   7  -5  10      110.14       94.68      3.67 o
   8  -5  10        5.86        6.59      2.00 o
   9  -5  10      154.35      153.84      7.20 o
  10  -5  10        0.01       -2.98      2.38 o
  -8  -4  10        0.98        4.99      2.73 o
  -7  -4  10       16.07       21.29      3.47 o
  -6  -4  10      152.61      163.24      6.15 o
  -5  -4  10       12.54       14.39      2.08 o
  -4  -4  10       11.93        8.69      1.78 o
  -3  -4  10      302.13      285.70      7.19 o
  -2  -4  10       49.72       50.75      2.93 o
  -1  -4  10      232.37      233.12      4.57 o
   0  -4  10       55.27       65.65      2.08 o
   1  -4  10       41.70       51.01      1.86 o
   2  -4  10      325.65      322.38      4.49 o
   3  -4  10      159.95      171.59      3.27 o
   4  -4  10       59.81       58.23      1.99 o
   5  -4  10      176.27      161.27      3.50 o
   6  -4  10      947.55      990.59     15.39 o
   7  -4  10      434.40      374.63      6.49 o
   8  -4  10      102.37       85.73      5.34 o
   9  -4  10       14.51        9.81      2.52 o
  10  -4  10       68.43       76.67      4.64 o
  11  -4  10       11.43       11.85      3.27 o
  -8  -3  10        7.37       15.73      4.95 o
  -7  -3  10      167.16      177.70     11.48 o
  -6  -3  10       14.73       11.57      2.43 o
  -5  -3  10      406.57      374.95      7.76 o
  -4  -3  10        9.09        3.68      1.54 o
  -3  -3  10       21.09       20.67      1.67 o
  -2  -3  10      137.11      114.45      3.65 o
  -1  -3  10        1.09        0.88      0.76 o
   0  -3  10        4.06        2.24      0.65 o
   1  -3  10      825.79      919.33     11.89 o
   2  -3  10       81.56       88.50      2.14 o
   3  -3  10      202.97      208.63      3.77 o
   4  -3  10      159.46      183.92      3.39 o
   5  -3  10        1.14        2.27      0.96 o
   6  -3  10        9.55       20.98      1.54 o
   7  -3  10      478.15      484.83      6.85 o
   8  -3  10      417.24      416.63      9.58 o
   9  -3  10        4.00       -0.88      2.04 o
  10  -3  10       59.35       68.39      4.55 o
  11  -3  10      168.44      198.05      7.92 o
  -8  -2  10        8.12        9.80      3.19 o
  -7  -2  10       95.89      103.55      7.22 o
  -6  -2  10      201.74      204.84      5.66 o
  -5  -2  10        0.30       -1.08      1.64 o
  -4  -2  10      505.30      485.85      7.44 o
  -3  -2  10      144.96      156.33      4.84 o
  -2  -2  10      412.79      415.67      6.92 o
  -1  -2  10       23.68       20.77      1.45 o
   0  -2  10      528.00      506.22      7.36 o
   1  -2  10        0.05       -0.02      0.59 o
   2  -2  10      879.06     1006.62     10.45 o
   3  -2  10      665.68      738.91      8.15 o
   4  -2  10      338.12      289.40      4.85 o
   5  -2  10      932.64      976.91     10.21 o
   6  -2  10        0.30       -0.20      0.86 o
   7  -2  10      512.33      522.04      7.99 o
   8  -2  10       96.17       95.51      3.70 o
   9  -2  10      406.19      424.47      9.40 o
  10  -2  10       15.57        8.40      2.69 o
  11  -2  10        1.38        1.51      2.33 o
  -8  -1  10        1.04        4.02      2.59 o
  -7  -1  10      135.59      160.60      9.58 o
  -6  -1  10        0.03       -1.56      1.49 o
  -5  -1  10      154.83      145.79      5.06 o
  -4  -1  10        0.20       -1.26      1.08 o
  -3  -1  10      149.95      149.14      4.51 o
  -2  -1  10       77.53       77.86      2.43 o
  -1  -1  10       51.15       47.07      2.16 o
   0  -1  10      789.22      826.23      9.44 o
   1  -1  10      479.35      475.97      6.12 o
   2  -1  10       73.85       81.69      2.02 o
   3  -1  10      235.05      293.18      4.06 o
   4  -1  10        0.79        0.41      0.74 o
   5  -1  10      384.05      408.44      6.48 o
   6  -1  10       20.09       30.96      2.48 o
   7  -1  10       37.80       39.94      2.21 o
   8  -1  10      165.24      156.53      4.23 o
   9  -1  10        0.17        4.36      1.61 o
  10  -1  10      257.46      280.95      6.38 o
  11  -1  10        4.30        4.37      2.37 o
  -9   0  10       22.92       24.04      4.79 o
  -8   0  10      149.13      156.93     10.40 o
  -7   0  10        7.97       11.10      3.14 o
  -6   0  10       35.30       30.82      3.26 o
  -5   0  10      102.94      106.45      4.08 o
  -4   0  10       11.40        8.37      1.42 o
  -3   0  10      128.03      113.64      4.87 o
  -2   0  10       50.19       46.65      2.12 o
  -1   0  10      267.65      317.61      5.62 o
   0   0  10       46.11       32.81      1.50 o
   1   0  10        3.00        8.20      0.94 o
   2   0  10        6.69       10.21      0.90 o
   3   0  10      524.54      516.19      6.33 o
   4   0  10      911.32      858.97      9.41 o
   5   0  10      286.59      275.01      5.73 o
   6   0  10      693.55      678.23      8.32 o
   7   0  10       15.25       12.21      1.17 o
   8   0  10       82.96       78.02      2.86 o
   9   0  10      206.09      215.71      4.98 o
  10   0  10       18.83       22.14      2.31 o
  11   0  10        2.86        5.02      1.82 o
  -8   1  10       12.85        9.05      3.77 o
  -7   1  10        5.73        5.74      2.28 o
  -6   1  10       10.38        9.22      2.23 o
  -5   1  10      145.07      162.64      5.52 o
  -4   1  10       92.86      106.54      3.82 o
  -3   1  10      238.96      245.06      4.73 o
  -2   1  10        2.86        6.37      0.91 o
  -1   1  10       34.94       33.11      1.70 o
   0   1  10      583.28      575.85      7.08 o
   1   1  10      376.15      375.29      4.73 o
   2   1  10     1625.80     1693.50     16.91 o
   3   1  10      683.44      719.34      8.04 o
   4   1  10       52.28       54.00      1.98 o
   5   1  10        3.46        2.12      0.68 o
   6   1  10       85.72       76.38      1.91 o
   7   1  10        9.24        7.63      1.06 o
   8   1  10       29.05       26.84      1.77 o
   9   1  10      270.30      279.87      5.43 o
  10   1  10        0.53        2.67      1.50 o
  11   1  10       21.39       30.70      2.27 o
  -8   2  10       18.73       19.10      6.28 o
  -7   2  10       11.10       13.04      3.48 o
  -6   2  10       70.63       68.32      4.82 o
  -5   2  10       83.68       64.13      6.12 o
  -4   2  10        4.75        8.76      1.57 o
  -3   2  10      207.24      196.93      5.24 o
  -2   2  10       67.63       75.63      2.57 o
  -1   2  10        1.59        3.65      1.02 o
   0   2  10      391.53      374.60      5.64 o
   1   2  10        0.79        0.13      0.69 o
   2   2  10       28.03       15.63      1.05 o
   3   2  10     1258.69     1214.92     11.23 o
   4   2  10      192.38      176.82      3.10 o
   5   2  10      192.38      270.78      3.57 o
   6   2  10        4.42        2.95      0.68 o
   7   2  10        0.63        1.69      0.80 o
   8   2  10      741.57      711.69      9.26 o
   9   2  10      320.80      315.62      5.70 o
  10   2  10        0.56       -0.51      1.17 o
  11   2  10       11.10       10.50      1.53 o
  -8   3  10       12.03       14.22      6.17 o
  -7   3  10       20.19       24.71      5.06 o
  -6   3  10        6.72       10.76      3.32 o
  -5   3  10      101.88       94.53      5.18 o
  -4   3  10      218.33      211.51      6.08 o
  -3   3  10       83.34       76.74      3.28 o
  -2   3  10        9.12        7.04      1.36 o
  -1   3  10     1251.84     1256.50     14.04 o
   0   3  10        3.69        4.87      1.17 o
   1   3  10       39.19       40.74      1.90 o
   2   3  10      278.57      264.25      3.73 o
   3   3  10       97.02       99.02      2.20 o
   4   3  10       37.72       32.21      1.33 o
   5   3  10      204.50      200.65      3.14 o
   6   3  10        1.17        5.50      0.95 o
   7   3  10      673.73      619.76      8.08 o
   8   3  10       93.88      104.30      2.89 o
   9   3  10      432.34      407.56      6.96 o
  10   3  10        1.05        1.88      1.34 o
  11   3  10       59.69       80.15      4.44 o
  -8   4  10        0.14       -6.17      4.88 o
  -7   4  10        1.56       -0.96      2.98 o
  -6   4  10       28.73       35.09      4.73 o
  -5   4  10        1.82       -2.27      2.41 o
  -4   4  10       10.54       14.45      2.71 o
  -3   4  10      180.90      163.53      4.78 o
  -2   4  10        2.52        2.52      1.17 o
  -1   4  10      292.50      256.20      5.19 o
   0   4  10       69.30       68.99      2.18 o
   1   4  10        8.16        7.74      1.05 o
   2   4  10      602.43      588.44      7.25 o
   3   4  10       68.39       71.39      2.15 o
   4   4  10      240.23      273.74      4.27 o
   5   4  10        0.32       -0.90      0.77 o
   6   4  10     1709.80     1610.56     20.27 o
   7   4  10      657.52      619.97      8.24 o
   8   4  10      114.33      110.08      4.01 o
   9   4  10        1.01        4.35      3.82 o
  10   4  10        0.36        2.16      3.57 o
  11   4  10        5.09        6.90      4.95 o
  -7   5  10       21.39       24.93      9.26 o
  -6   5  10        2.48        2.78      3.22 o
  -5   5  10       64.01       60.72      5.91 o
  -4   5  10       17.83       14.35      4.26 o
  -3   5  10       32.00       32.99      2.70 o
  -2   5  10        0.71        0.59      1.22 o
  -1   5  10       13.98        9.92      1.50 o
   0   5  10      504.92      449.07      6.63 o
   1   5  10       87.28      100.08      2.81 o
   2   5  10       29.90       35.64      2.40 o
   3   5  10       12.68       13.38      1.22 o
   4   5  10       66.13       55.67      1.77 o
   5   5  10      874.61      835.15      9.82 o
   6   5  10      144.93      121.91      2.81 o
   7   5  10       22.42       21.93      1.88 o
   8   5  10        6.66        4.49      1.69 o
   9   5  10       39.59       40.83      7.25 o
  10   5  10       45.99       67.86      8.93 o
  -7   6  10        5.89       -0.51      3.42 o
  -6   6  10        0.43        2.61      5.42 o
  -5   6  10       28.43       27.10      5.19 o
  -4   6  10      319.80      305.80     17.63 o
  -3   6  10        3.60        1.84      1.76 o
  -2   6  10       55.11       51.76      2.89 o
  -1   6  10       19.57       18.04      2.23 o
   0   6  10      264.35      266.33      4.76 o
   1   6  10        0.78       -0.63      1.09 o
   2   6  10        0.83        1.47      1.06 o
   3   6  10        7.89        2.45      1.75 o
   4   6  10      433.82      456.32      7.15 o
   5   6  10        1.82        2.86      1.13 o
   6   6  10      123.44      111.23      3.49 o
   7   6  10      125.20      132.34      4.29 o
   8   6  10        1.08        0.23      0.99 o
   9   6  10      100.30      114.25     11.28 o
  10   6  10       28.57       30.17      7.14 o
  -6   7  10        0.39        2.07      3.80 o
  -5   7  10        0.53       -0.62      2.77 o
  -4   7  10       54.45       46.19      5.48 o
  -3   7  10      115.23      100.56      6.73 o
  -2   7  10        4.94        4.63      2.09 o
  -1   7  10       29.72       24.34      3.49 o
   0   7  10      162.45      153.39      4.68 o
   1   7  10      151.84      153.88      4.24 o
   2   7  10        0.04       -0.59      1.26 o
   3   7  10       44.55       43.51      2.63 o
   4   7  10      426.22      460.96      8.28 o
   5   7  10       32.86       38.43      2.34 o
   6   7  10       13.74       16.74      1.94 o
   7   7  10      102.79      105.48      3.11 o
   8   7  10      154.10      170.81      8.51 o
   9   7  10       10.13        8.22      5.55 o
  -5   8  10       31.87       33.42      7.00 o
  -4   8  10        3.18        4.94      3.49 o
  -3   8  10        0.25        4.14      2.70 o
  -2   8  10       92.71       79.46      5.28 o
  -1   8  10      294.48      287.02      7.95 o
   0   8  10       94.73       93.57      4.87 o
   1   8  10        8.36        2.05      1.57 o
   2   8  10        4.83        1.41      1.85 o
   3   8  10        1.25       -1.78      1.52 o
   4   8  10       76.14       81.42      3.53 o
   5   8  10      154.28      138.44      4.30 o
   6   8  10       38.21       27.96      2.24 o
   7   8  10       89.69       99.98      3.32 o
   8   8  10       39.06       33.27      2.25 o
  -4   9  10       12.59       12.04     13.02 o
  -3   9  10       65.03       69.77     13.57 o
  -2   9  10       41.79       38.18      6.13 o
  -1   9  10        0.85        3.73      2.95 o
   0   9  10        2.58        2.69      2.51 o
   1   9  10        2.86       -0.73      1.92 o
   2   9  10       22.38       21.99      2.86 o
   3   9  10      118.35      110.84      4.49 o
   4   9  10        9.38       12.75      2.29 o
   5   9  10        5.18        5.46      1.82 o
   6   9  10        7.07        4.86      1.70 o
   7   9  10        0.01        1.02      1.51 o
  -3  10  10       23.25       18.45      4.73 o
  -2  10  10        5.99        2.61      2.97 o
  -1  10  10        9.20       12.50      4.30 o
   0  10  10        5.56        3.48      2.56 o
   1  10  10        3.96        1.25      2.47 o
   2  10  10        1.42        4.91      2.25 o
   3  10  10       12.01        9.55      2.47 o
   4  10  10       93.12      117.81      5.70 o
   5  10  10        0.86        1.19      1.89 o
   1  11  10       24.88       28.29      4.01 o
   2  11  10       20.62       25.14      3.76 o
  -1 -10  11       18.11       33.37      5.23 o
   0 -10  11        0.98       -0.66      2.75 o
   1 -10  11        0.43       -1.12      2.63 o
   2 -10  11        4.25        9.91      2.85 o
   3 -10  11       71.49      104.47      5.78 o
   4 -10  11       17.85        9.88      3.67 o
  -3  -9  11        0.06        3.73      2.47 o
  -2  -9  11        3.44        3.20      2.62 o
  -1  -9  11        0.75        0.00      1.94 o
   0  -9  11       35.19       41.72      3.45 o
   1  -9  11        7.10        3.10      2.24 o
   2  -9  11        5.59        3.38      2.45 o
   3  -9  11       27.51       32.95      3.72 o
   4  -9  11       52.20       57.58      6.81 o
   5  -9  11        8.50       12.54      3.32 o
   6  -9  11       92.09       84.75      6.19 o
  -5  -8  11        9.35       10.60      2.88 o
  -4  -8  11        0.72        0.12      2.03 o
  -3  -8  11        0.53        3.69      2.16 o
  -2  -8  11        6.81        4.48      2.02 o
  -1  -8  11        0.53       -1.52      1.65 o
   0  -8  11      110.32      116.97      4.68 o
   1  -8  11       33.46       40.84      4.06 o
   2  -8  11        0.94       -2.11      1.82 o
   3  -8  11       36.03       30.93      3.26 o
   4  -8  11        0.68       -1.29      2.24 o
   5  -8  11        4.99        6.12      3.07 o
   6  -8  11      167.07      199.29     10.75 o
   7  -8  11       75.03       79.06      5.08 o
   8  -8  11       44.11       57.48      5.44 o
  -6  -7  11       13.28       19.34      3.31 o
  -5  -7  11        9.27       15.61      3.55 o
  -4  -7  11       11.23       10.35      2.54 o
  -3  -7  11        3.35        1.40      1.54 o
  -2  -7  11        0.00       -1.15      1.41 o
  -1  -7  11       41.98       40.67      2.80 o
   0  -7  11      151.15      136.87      4.74 o
   1  -7  11      306.03      279.39      6.83 o
   2  -7  11       78.24       65.41      3.31 o
   3  -7  11      164.81      146.89      5.05 o
   4  -7  11      182.62      152.63      5.81 o
   5  -7  11       20.33       13.62      3.17 o
   6  -7  11        6.59        6.37      2.37 o
   7  -7  11       12.17        6.46      2.40 o
   8  -7  11       99.23      120.04      6.99 o
   9  -7  11       82.18       74.27      5.94 o
  -6  -6  11        8.47        8.98      3.08 o
  -5  -6  11        3.02       -1.80      3.06 o
  -4  -6  11       11.10       15.84      3.00 o
  -3  -6  11       32.33       28.84      2.38 o
  -2  -6  11       29.41       26.09      2.17 o
  -1  -6  11      355.77      364.41      6.55 o
   0  -6  11      328.93      351.86     12.03 o
   1  -6  11     1246.86     1268.05     15.67 o
   2  -6  11       96.58       95.77      3.52 o
   3  -6  11      425.19      420.19      8.47 o
   4  -6  11      127.25      124.70      4.19 o
   5  -6  11       17.76       19.58      2.53 o
   6  -6  11      112.22      100.71      5.51 o
   7  -6  11       35.51       43.97      3.25 o
   8  -6  11        3.94        4.98      2.29 o
   9  -6  11       23.31       17.53      3.12 o
  -7  -5  11        6.69        1.84      3.79 o
  -6  -5  11      415.75      449.93     13.41 o
  -5  -5  11       30.87       29.02      3.67 o
  -4  -5  11       17.33       16.34      2.45 o
  -3  -5  11       43.21       35.30      2.71 o
  -2  -5  11       25.73       15.87      1.82 o
  -1  -5  11       57.37       61.43      2.45 o
   0  -5  11      525.06      551.03      6.87 o
   1  -5  11      120.99      128.41      3.01 o
   2  -5  11       76.16       89.60      2.48 o
   3  -5  11        3.30        8.47      1.23 o
   4  -5  11      499.99      485.73      7.07 o
   5  -5  11       48.18       63.04      2.76 o
   6  -5  11      324.62      291.28      5.74 o
   7  -5  11       21.82       21.12      2.29 o
   8  -5  11       88.28       87.77      4.73 o
   9  -5  11      191.37      205.13      7.14 o
  10  -5  11       22.49       20.67      3.22 o
  -7  -4  11      199.83      215.40     10.48 o
  -6  -4  11       72.26       72.87      5.03 o
  -5  -4  11      173.06      151.11      5.44 o
  -4  -4  11       72.29       67.16      3.43 o
  -3  -4  11       51.38       43.72      2.83 o
  -2  -4  11      325.63      326.04      6.29 o
  -1  -4  11       58.15       40.15      1.88 o
   0  -4  11        1.73        1.43      0.89 o
   1  -4  11       53.43       61.35      2.12 o
   2  -4  11       87.39       67.92      2.14 o
   3  -4  11        1.45        5.83      0.98 o
   4  -4  11      184.78      207.68      3.51 o
   5  -4  11       14.77       13.34      1.67 o
   6  -4  11      381.76      364.09      6.26 o
   7  -4  11      477.09      557.18      9.21 o
   8  -4  11       37.76       31.59      2.83 o
   9  -4  11        1.05       -1.10      1.78 o
  10  -4  11        1.27       -2.14      2.29 o
  -8  -3  11        4.09        3.05      2.80 o
  -7  -3  11        9.31       13.05      5.30 o
  -6  -3  11        0.19        3.87      2.27 o
  -5  -3  11       32.80       36.43      2.79 o
  -4  -3  11      608.67      654.79     11.23 o
  -3  -3  11        0.45        0.25      1.24 o
  -2  -3  11       23.94       26.45      2.18 o
  -1  -3  11        6.35        5.20      1.02 o
   0  -3  11       33.97       39.09      1.81 o
   1  -3  11       28.09       27.96      1.47 o
   2  -3  11      397.79      389.37      4.99 o
   3  -3  11      114.24      119.41      2.91 o
   4  -3  11      442.60      406.64      5.57 o
   5  -3  11       33.08       45.38      1.76 o
   6  -3  11       17.62       26.28      1.64 o
   7  -3  11       76.49       70.10      2.51 o
   8  -3  11       64.37       71.61      3.51 o
   9  -3  11        0.80        3.57      2.23 o
  10  -3  11       28.38       22.18      2.99 o
  11  -3  11       47.38       53.66      5.86 o
  -8  -2  11        0.08        2.17      3.84 o
  -7  -2  11       13.15       23.33      3.60 o
  -6  -2  11      107.90      104.23      4.70 o
  -5  -2  11      593.74      594.33     10.69 o
  -4  -2  11       81.31       69.99      3.41 o
  -3  -2  11       54.47       58.80      2.70 o
  -2  -2  11       14.48       11.57      1.34 o
  -1  -2  11      207.31      206.24      4.16 o
   0  -2  11       67.89       69.58      2.23 o
   1  -2  11        4.49        4.96      0.81 o
   2  -2  11        3.51        2.21      0.91 o
   3  -2  11      430.66      390.70      5.28 o
   4  -2  11        4.03        3.44      1.03 o
   5  -2  11        1.34       -0.34      0.89 o
   6  -2  11      215.77      177.91      3.65 o
   7  -2  11      379.41      379.88      6.03 o
   8  -2  11      328.69      357.02      7.34 o
   9  -2  11       10.60       14.61      2.59 o
  10  -2  11       63.55       75.39      4.15 o
  11  -2  11        0.49        1.79      3.18 o
  -8  -1  11        4.08        7.74      2.94 o
  -7  -1  11       22.11       26.93      3.66 o
  -6  -1  11      104.01      102.00      5.92 o
  -5  -1  11       93.86       97.13      4.06 o
  -4  -1  11       32.64       32.12      2.32 o
  -3  -1  11       65.31       56.87      3.41 o
  -2  -1  11        0.85        0.29      0.84 o
  -1  -1  11       14.00       13.55      1.32 o
   0  -1  11      625.91      693.87      8.41 o
   1  -1  11      945.39     1029.98     11.37 o
   2  -1  11      128.60      142.71      3.26 o
   3  -1  11      169.81      189.66      3.23 o
   4  -1  11       49.98       59.94      1.98 o
   5  -1  11       17.43       18.43      1.35 o
   6  -1  11      233.96      221.46      5.54 o
   7  -1  11        7.33        7.28      1.20 o
   8  -1  11       18.55       18.33      1.96 o
   9  -1  11        5.83        5.82      1.73 o
  10  -1  11      107.04      125.61      4.91 o
  11  -1  11      253.89      265.90      9.90 o
  -8   0  11       16.50       16.59      4.27 o
  -7   0  11        2.40        5.04      2.69 o
  -6   0  11       37.21       41.83      3.37 o
  -5   0  11       94.62       97.26      4.47 o
  -4   0  11      167.24      148.55      4.22 o
  -3   0  11       99.75       97.71      3.05 o
  -2   0  11      371.92      328.70      6.28 o
  -1   0  11       28.16       28.93      2.22 o
   0   0  11        7.20       15.88      1.13 o
   1   0  11       74.34       85.00      2.78 o
   2   0  11      345.26      353.19      4.53 o
   3   0  11      485.25      454.75      5.93 o
   4   0  11       17.51       16.40      1.18 o
   5   0  11      598.31      585.44      7.10 o
   6   0  11      112.27      119.20      2.37 o
   7   0  11       55.91       56.07      2.17 o
   8   0  11      206.43      213.69      4.85 o
   9   0  11       87.14       75.21      3.02 o
  10   0  11        6.15        5.89      1.67 o
  11   0  11        1.28        1.66      2.02 o
  -8   1  11        1.88        3.60      3.37 o
  -7   1  11       55.32       46.89      4.34 o
  -6   1  11       82.02       72.95      4.18 o
  -5   1  11      155.56      168.02      7.54 o
  -4   1  11      394.29      426.76      8.40 o
  -3   1  11      214.89      235.97      5.34 o
  -2   1  11      211.33      212.87      4.32 o
  -1   1  11      140.97      133.59      3.18 o
   0   1  11      173.82      206.18      3.67 o
   1   1  11       61.39       67.11      1.97 o
   2   1  11        0.02        1.76      0.71 o
   3   1  11        3.55        1.70      0.74 o
   4   1  11      167.90      136.71      2.44 o
   5   1  11        0.83        0.33      0.56 o
   6   1  11      239.87      234.93      3.62 o
   7   1  11      416.18      413.50      5.80 o
   8   1  11      199.24      187.51      3.80 o
   9   1  11      116.85      111.75      3.42 o
  10   1  11       63.69       68.54      2.94 o
  11   1  11        0.82        3.02      1.57 o
  -8   2  11       33.00       22.60      7.14 o
  -7   2  11       24.77       24.24      6.03 o
  -6   2  11      278.73      283.99     11.02 o
  -5   2  11       16.51        8.52      2.28 o
  -4   2  11      316.22      311.78      6.94 o
  -3   2  11      135.03      115.18      4.46 o
  -2   2  11       60.85       56.52      2.59 o
  -1   2  11       13.06       23.89      1.80 o
   0   2  11      130.33      123.75      2.87 o
   1   2  11      404.60      405.27      5.54 o
   2   2  11       20.24       38.36      2.14 o
   3   2  11      190.58      174.27      2.85 o
   4   2  11      161.97      153.50      2.86 o
   5   2  11      646.99      643.62      9.20 o
   6   2  11      120.09      142.37      2.56 o
   7   2  11      221.42      236.96      3.84 o
   8   2  11      172.71      155.81      3.35 o
   9   2  11      101.17      112.41      3.35 o
  10   2  11       43.91       44.67      2.20 o
  11   2  11        2.60        2.28      1.38 o
  -8   3  11       22.97       25.53      7.25 o
  -7   3  11        5.78       13.92      7.28 o
  -6   3  11      280.43      269.55     10.89 o
  -5   3  11      157.29      166.20     11.91 o
  -4   3  11       29.09       23.66      3.83 o
  -3   3  11       22.47       13.31      2.53 o
  -2   3  11      148.03      154.14      4.74 o
  -1   3  11        7.88        6.82      1.51 o
   0   3  11      170.12      155.89      3.26 o
   1   3  11       60.55       51.17      1.85 o
   2   3  11      585.48      552.48      6.82 o
   3   3  11        0.00        0.43      0.65 o
   4   3  11       15.83       16.23      0.92 o
   5   3  11       35.65       49.10      2.13 o
   6   3  11      184.01      144.92      2.73 o
   7   3  11        8.27        5.39      0.93 o
   8   3  11        9.48       12.30      2.45 o
   9   3  11      108.03      111.48      2.78 o
  10   3  11       13.12       17.42      1.64 o
  11   3  11      146.32      160.46      5.53 o
  -7   4  11        0.01       -1.80      5.74 o
  -6   4  11        0.11        0.64      3.11 o
  -5   4  11        9.55        2.74      2.86 o
  -4   4  11       95.05       87.27      5.12 o
  -3   4  11       39.07       44.92      4.75 o
  -2   4  11      286.86      273.53      5.71 o
  -1   4  11       34.59       47.71      2.74 o
   0   4  11      118.26      126.93      3.01 o
   1   4  11       10.86       13.62      1.24 o
   2   4  11      194.36      187.60      3.41 o
   3   4  11       27.39       24.79      1.26 o
   4   4  11       38.89       41.17      1.59 o
   5   4  11        9.22       12.54      1.13 o
   6   4  11       49.15       39.96      1.71 o
   7   4  11      228.39      262.08      4.61 o
   8   4  11       75.45       67.49      3.94 o
   9   4  11      128.40      124.06      4.92 o
  10   4  11        4.11       12.34      4.63 o
  11   4  11       81.00       86.43      9.58 o
  -7   5  11        1.20        3.68      3.46 o
  -6   5  11        0.21        0.26      3.20 o
  -5   5  11        0.54        0.44      2.77 o
  -4   5  11       83.15       70.75      8.52 o
  -3   5  11       30.49       21.42      3.13 o
  -2   5  11      374.55      379.35      7.93 o
  -1   5  11      303.98      289.78      6.56 o
   0   5  11      339.66      323.21      5.48 o
   1   5  11      349.64      320.28      5.25 o
   2   5  11     1414.17     1478.24     16.58 o
   3   5  11      101.20      120.97      2.94 o
   4   5  11      297.85      302.52      4.77 o
   5   5  11        0.28       -0.61      0.96 o
   6   5  11       72.16       86.48      2.58 o
   7   5  11       37.07       45.45      1.79 o
   8   5  11       75.89       66.28      2.58 o
   9   5  11        9.50       12.04      4.72 o
  10   5  11      144.42      160.99     12.62 o
  -6   6  11        5.46        6.37      4.18 o
  -5   6  11       44.25       45.61      8.55 o
  -4   6  11      105.25      102.59      7.28 o
  -3   6  11       15.24       18.27      3.18 o
  -2   6  11        7.36        3.40      1.84 o
  -1   6  11       23.46       29.88      2.35 o
   0   6  11      303.19      281.26      5.33 o
   1   6  11        1.85        2.98      0.99 o
   2   6  11        3.30        3.19      1.29 o
   3   6  11        7.02        8.65      1.76 o
   4   6  11       17.45       23.35      2.05 o
   5   6  11      236.25      223.61      4.41 o
   6   6  11       44.81       46.39      2.05 o
   7   6  11       86.22       70.43      4.03 o
   8   6  11       49.54       46.54      1.82 o
   9   6  11       53.93       63.55      8.84 o
  10   6  11        0.73       10.91      4.97 o
  -6   7  11        0.87        2.30      3.96 o
  -5   7  11        0.62       -0.11      3.46 o
  -4   7  11        3.58        1.13      3.17 o
  -3   7  11       23.06       25.83      3.68 o
  -2   7  11       39.53       41.73      4.09 o
  -1   7  11        1.30       -0.04      1.91 o
   0   7  11      112.74      107.12      4.20 o
   1   7  11       64.91       67.91      3.26 o
   2   7  11       49.88       37.89      2.53 o
   3   7  11       68.25       64.50      3.17 o
   4   7  11       79.93       59.67      3.02 o
   5   7  11      343.00      318.38      7.55 o
   6   7  11       13.01       13.48      1.76 o
   7   7  11        1.54       -0.32      1.30 o
   8   7  11        9.25       11.77      1.47 o
   9   7  11        8.52       24.44      6.56 o
  -5   8  11        1.05       -1.57      3.51 o
  -4   8  11       16.04       14.70      4.37 o
  -3   8  11       59.46       48.92      6.68 o
  -2   8  11        8.16        5.25      2.52 o
  -1   8  11        2.74       -2.70      1.80 o
   0   8  11       16.77       10.64      2.43 o
   1   8  11        5.22        2.93      2.00 o
   2   8  11       46.57       54.14      3.35 o
   3   8  11       42.07       44.39      3.01 o
   4   8  11       67.07       77.99      4.00 o
   5   8  11       73.07       72.14      3.31 o
   6   8  11       27.70       25.52      2.19 o
   7   8  11       16.86       11.78      1.78 o
   8   8  11       60.48       70.41      2.79 o
  -4   9  11       10.26       12.62      4.85 o
  -3   9  11        2.60       -1.42      3.50 o
  -2   9  11       21.53       16.71      3.44 o
  -1   9  11        0.95        4.00      2.43 o
   0   9  11       68.45       71.28      6.80 o
   1   9  11        0.07       -3.14      2.09 o
   2   9  11       19.07       10.58      2.46 o
   3   9  11        4.17        3.19      2.01 o
   4   9  11        1.68       -0.43      1.80 o
   5   9  11       25.64       31.28      2.68 o
   6   9  11       67.66       75.69      3.46 o
   7   9  11       56.73       62.04      3.59 o
  -2  10  11       14.58        0.81      5.66 o
  -1  10  11       19.05       26.90      5.26 o
   0  10  11        0.00       -0.20      4.49 o
   1  10  11       14.09       11.26      3.64 o
   2  10  11       17.86       13.84      5.45 o
   3  10  11        0.03        2.67      2.14 o
   4  10  11       23.01       25.58      2.93 o
   5  10  11       51.99       41.58      3.16 o
   0 -10  12        0.16        0.53      2.47 o
   1 -10  12        0.17        1.88      2.57 o
   2 -10  12        3.33        9.68      3.02 o
   3 -10  12        2.01       -3.62      2.62 o
  -3  -9  12       20.24       22.97      3.72 o
  -2  -9  12        9.84       11.59      2.98 o
  -1  -9  12        0.01        1.62      1.96 o
   0  -9  12       15.79       28.62      3.11 o
   1  -9  12       98.92       82.49      4.92 o
   2  -9  12       15.59       27.69      3.48 o
   3  -9  12        3.15        5.49      2.66 o
   4  -9  12        0.28       -1.96      2.56 o
   5  -9  12       54.15       56.91      5.22 o
   6  -9  12        2.46        0.99      3.16 o
  -4  -8  12        0.79        2.47      2.56 o
  -3  -8  12        0.12        1.61      2.31 o
  -2  -8  12        1.63       -1.28      1.83 o
  -1  -8  12        4.08        0.11      1.88 o
   0  -8  12      268.12      311.57      7.74 o
   1  -8  12        0.05        2.16      1.96 o
   2  -8  12      222.51      223.40      7.22 o
   3  -8  12       74.65       68.35      4.50 o
   4  -8  12        0.73        1.78      2.53 o
   5  -8  12        0.21        7.36      3.90 o
   6  -8  12       74.07       56.18      8.42 o
   7  -8  12        7.28       14.48      3.89 o
  -5  -7  12       10.49        9.09      2.74 o
  -4  -7  12       13.44       20.21      3.09 o
  -3  -7  12       12.16       16.17      2.39 o
  -2  -7  12      112.80      112.31      4.61 o
  -1  -7  12       18.63       14.77      2.39 o
   0  -7  12        3.74        3.68      1.87 o
   1  -7  12       24.23       18.25      2.46 o
   2  -7  12       78.83       85.41      4.01 o
   3  -7  12       30.97       37.37      3.46 o
   4  -7  12       25.97       28.08      3.25 o
   5  -7  12        0.08        1.77      2.04 o
   6  -7  12        7.69       15.86      2.77 o
   7  -7  12        3.44        0.11      2.01 o
   8  -7  12       76.60       80.73      6.02 o
  -6  -6  12        4.49        5.98      3.07 o
  -5  -6  12        3.50        5.43      2.62 o
  -4  -6  12        5.61        9.78      2.56 o
  -3  -6  12       16.95       11.50      1.87 o
  -2  -6  12      156.35      149.24      4.19 o
  -1  -6  12       36.02       27.91      2.51 o
   0  -6  12      364.07      377.26      6.72 o
   1  -6  12      776.61      723.53     11.25 o
   2  -6  12      785.96      711.64     11.08 o
   3  -6  12        6.77        4.40      1.72 o
   4  -6  12        0.43       -0.76      1.54 o
   5  -6  12      215.47      209.60      6.29 o
   6  -6  12      226.17      228.40      6.34 o
   7  -6  12       18.31        4.36      2.13 o
   8  -6  12        2.89        6.94      2.74 o
   9  -6  12       16.29       10.84      2.88 o
  -6  -5  12       18.67       17.76      3.52 o
  -5  -5  12       64.29       48.52      4.46 o
  -4  -5  12        4.28        3.86      1.89 o
  -3  -5  12      561.57      541.50     11.30 o
  -2  -5  12        0.39        0.20      1.48 o
  -1  -5  12       39.82       51.44      2.79 o
   0  -5  12      216.73      260.85      5.39 o
   1  -5  12       21.06       27.89      1.87 o
   2  -5  12       48.26       51.14      2.30 o
   3  -5  12       12.71       11.24      1.57 o
   4  -5  12      125.39      136.61      4.20 o
   5  -5  12      371.60      388.15      7.23 o
   6  -5  12        1.15        3.59      1.67 o
   7  -5  12      130.14      143.46      4.93 o
   8  -5  12       61.15       37.02      5.07 o
   9  -5  12       74.64       75.43      4.74 o
  10  -5  12        0.68       -0.68      2.30 o
  -7  -4  12        1.75        6.96      3.86 o
  -6  -4  12      114.74      112.08      6.16 o
  -5  -4  12        0.98        0.94      1.93 o
  -4  -4  12      118.40      106.10      4.76 o
  -3  -4  12       76.56       94.69      4.39 o
  -2  -4  12        0.76        1.97      1.55 o
  -1  -4  12        2.53        2.19      1.16 o
   0  -4  12      147.22      115.54      3.15 o
   1  -4  12        0.24        2.52      0.88 o
   2  -4  12        6.96        3.34      0.96 o
   3  -4  12        0.38       -0.67      0.83 o
   4  -4  12        0.16        0.34      0.96 o
   5  -4  12       33.12       33.16      1.91 o
   6  -4  12      894.07      885.18     14.21 o
   7  -4  12        2.94       -0.13      1.42 o
   8  -4  12       31.16       18.00      2.52 o
   9  -4  12       42.76       42.92      3.36 o
  10  -4  12       35.87       31.88      3.19 o
  -7  -3  12       10.70        8.93      3.03 o
  -6  -3  12       10.04        9.28      2.86 o
  -5  -3  12      264.72      244.63      7.11 o
  -4  -3  12      716.62      699.31     13.40 o
  -3  -3  12       69.67       81.00      3.64 o
  -2  -3  12        6.06        4.08      1.32 o
  -1  -3  12       32.29       40.74      2.03 o
   0  -3  12       16.50       20.50      1.57 o
   1  -3  12      225.64      221.23      4.00 o
   2  -3  12      180.46      177.94      4.42 o
   3  -3  12      168.52      148.28      3.32 o
   4  -3  12      132.93      125.83      4.02 o
   5  -3  12       97.24      106.48      2.93 o
   6  -3  12       42.66       43.93      1.97 o
   7  -3  12      864.99      902.21     14.55 o
   8  -3  12      159.44      144.90      4.77 o
   9  -3  12        5.82        3.67      1.85 o
  10  -3  12        7.25        5.89      2.05 o
  11  -3  12        7.41        6.53      2.78 o
  -7  -2  12        1.50       -2.22      2.45 o
  -6  -2  12        5.57        3.62      2.07 o
  -5  -2  12       22.28       25.84      3.34 o
  -4  -2  12      585.59      575.09     11.66 o
  -3  -2  12      432.64      421.75      7.55 o
  -2  -2  12      171.62      167.38      4.01 o
  -1  -2  12       17.99       14.99      1.68 o
   0  -2  12      356.53      353.69      5.89 o
   1  -2  12       93.59       90.66      2.28 o
   2  -2  12      577.52      588.13      8.33 o
   3  -2  12       38.97       40.75      1.85 o
   4  -2  12      138.13      121.93      3.14 o
   5  -2  12      110.36      121.02      3.16 o
   6  -2  12      151.44      173.22      3.18 o
   7  -2  12      201.22      200.00      4.25 o
   8  -2  12      755.56      716.35     11.84 o
   9  -2  12      290.56      319.50      7.18 o
  10  -2  12       26.83       25.04      2.97 o
  11  -2  12        7.83        9.38      4.06 o
  -8  -1  12        5.30        4.10      4.76 o
  -7  -1  12       43.02       42.51      5.51 o
  -6  -1  12       81.05       78.40      4.36 o
  -5  -1  12       30.12       40.81      3.35 o
  -4  -1  12      145.35      171.31      5.69 o
  -3  -1  12      321.99      300.95      6.74 o
  -2  -1  12      572.83      579.47      8.41 o
  -1  -1  12      504.77      517.74      8.20 o
   0  -1  12        2.59       11.17      1.31 o
   1  -1  12        1.46        2.74      0.82 o
   2  -1  12       44.95       38.31      1.73 o
   3  -1  12       43.93       34.83      1.72 o
   4  -1  12      260.86      280.54      5.19 o
   5  -1  12       60.32       63.57      2.23 o
   6  -1  12       46.95       49.16      1.75 o
   7  -1  12      112.22      108.36      3.02 o
   8  -1  12       57.01       46.28      2.41 o
   9  -1  12      119.96      111.67      6.76 o
  10  -1  12      129.11      129.70     10.50 o
  11  -1  12        1.04        2.92      2.25 o
  -8   0  12       16.85       21.02      6.76 o
  -7   0  12       13.38        8.66      3.73 o
  -6   0  12      129.36      146.95      5.65 o
  -5   0  12        0.21       -2.35      1.56 o
  -4   0  12        6.18        8.24      2.15 o
  -3   0  12        1.73        3.03      1.43 o
  -2   0  12      149.65      157.83      4.14 o
  -1   0  12      122.16      144.38      3.80 o
   0   0  12       11.16       17.57      1.38 o
   1   0  12     1016.20     1051.01     11.73 o
   2   0  12      456.58      482.37      5.86 o
   3   0  12       20.24       26.58      1.48 o
   4   0  12      387.62      378.16      5.37 o
   5   0  12       91.43       98.91      2.57 o
   6   0  12       37.89       42.61      1.53 o
   7   0  12        8.31       10.75      1.24 o
   8   0  12       39.46       42.60      1.98 o
   9   0  12        0.57       -0.95      1.33 o
  10   0  12       14.77       16.17      2.06 o
  11   0  12        0.53        0.13      1.99 o
  -8   1  12        0.45        3.92      3.54 o
  -7   1  12      215.19      231.19      8.58 o
  -6   1  12       16.86       20.50      3.17 o
  -5   1  12      340.86      315.44      8.65 o
  -4   1  12      423.94      420.76     10.06 o
  -3   1  12      427.88      428.29      8.31 o
  -2   1  12      348.06      308.20      6.04 o
  -1   1  12      277.38      247.59      4.71 o
   0   1  12       48.20       35.88      1.90 o
   1   1  12        2.45        1.62      0.83 o
   2   1  12       28.26       22.60      1.29 o
   3   1  12      641.26      677.69      8.09 o
   4   1  12      275.25      292.39      4.50 o
   5   1  12      471.89      447.99      5.42 o
   6   1  12       25.88       27.87      1.49 o
   7   1  12       68.72       78.42      2.52 o
   8   1  12        9.97       15.46      1.35 o
   9   1  12      117.83      119.64      3.34 o
  10   1  12       83.59       74.72      3.08 o
  11   1  12       11.82        3.58      1.67 o
  -7   2  12        1.42        2.32      2.97 o
  -6   2  12       21.33       17.15      3.68 o
  -5   2  12       42.57       45.32      4.67 o
  -4   2  12       37.11       43.52      3.98 o
  -3   2  12      715.85      706.68     11.77 o
  -2   2  12      149.66      145.58      4.08 o
  -1   2  12       13.04       11.75      1.51 o
   0   2  12      107.67      131.45      3.01 o
   1   2  12        0.32        2.42      0.91 o
   2   2  12       91.58       95.73      2.38 o
   3   2  12      467.78      483.08      5.82 o
   4   2  12      681.78      699.19      9.18 o
   5   2  12      190.89      195.70      3.19 o
   6   2  12       22.45       20.27      1.35 o
   7   2  12      207.40      190.37      3.50 o
   8   2  12       86.39       85.35      2.38 o
   9   2  12      391.46      412.91      5.94 o
  10   2  12        4.23       10.35      1.44 o
  11   2  12        1.40        3.68      1.45 o
  -7   3  12        2.97        1.54      3.57 o
  -6   3  12       53.69       43.56      5.41 o
  -5   3  12      133.61      125.91     15.44 o
  -4   3  12       53.98       47.83      9.75 o
  -3   3  12       21.82       31.74      3.35 o
  -2   3  12      149.62      155.72      4.28 o
  -1   3  12       67.07       59.98      3.00 o
   0   3  12        2.64        2.17      1.01 o
   1   3  12      247.98      239.74      4.19 o
   2   3  12      110.64      115.97      2.68 o
   3   3  12      153.05      156.96      3.01 o
   4   3  12       15.46       15.85      1.06 o
   5   3  12       39.85       34.87      1.42 o
   6   3  12       78.76       78.99      2.54 o
   7   3  12       52.27       46.90      1.72 o
   8   3  12       71.63       72.96      2.08 o
   9   3  12       29.90       33.12      1.85 o
  10   3  12       26.93       23.38      2.01 o
  11   3  12        2.26        4.09      1.22 o
  -7   4  12        0.13        1.40      3.28 o
  -6   4  12       33.76       21.20      4.77 o
  -5   4  12        2.85        7.49      3.43 o
  -4   4  12      171.03      150.45     10.33 o
  -3   4  12      157.89      152.25      6.24 o
  -2   4  12        1.28       -0.84      1.49 o
  -1   4  12       57.18       68.09      3.23 o
   0   4  12        3.70        3.16      1.14 o
   1   4  12      243.47      217.36      3.98 o
   2   4  12       32.09       31.50      1.62 o
   3   4  12       41.74       34.18      1.50 o
   4   4  12       29.40       25.80      1.18 o
   5   4  12        4.25        5.18      1.00 o
   6   4  12      549.75      478.81      9.24 o
   7   4  12      206.06      174.63      3.59 o
   8   4  12       74.04       64.57      2.24 o
   9   4  12        8.61       13.46      1.44 o
  10   4  12        1.00        3.61      1.95 o
  -6   5  12        1.11        1.87      3.28 o
  -5   5  12        0.57        0.90      3.05 o
  -4   5  12      144.36      119.72     12.25 o
  -3   5  12       71.90       63.41      4.60 o
  -2   5  12      140.45      137.63      5.25 o
  -1   5  12       26.07       25.65      2.46 o
   0   5  12      344.39      328.47      6.14 o
   1   5  12      288.56      312.42      5.34 o
   2   5  12       24.96       27.94      1.69 o
   3   5  12      237.64      247.57      4.38 o
   4   5  12        0.02       -0.77      1.00 o
   5   5  12      470.42      466.06      7.29 o
   6   5  12        3.89        5.87      1.16 o
   7   5  12       12.44       12.45      1.39 o
   8   5  12       14.43        9.12      1.20 o
   9   5  12       12.03        9.03      2.36 o
  10   5  12       16.14       34.57      6.97 o
  -6   6  12        1.04        3.43      3.68 o
  -5   6  12       20.93       26.51      8.54 o
  -4   6  12        6.29        3.32      3.16 o
  -3   6  12      169.74      157.00      7.65 o
  -2   6  12        0.06        5.24      2.27 o
  -1   6  12      157.03      152.12      5.01 o
   0   6  12      152.26      165.29      5.06 o
   1   6  12      831.68      857.87     11.75 o
   2   6  12      212.26      221.87      4.21 o
   3   6  12      118.00      114.46      3.67 o
   4   6  12      105.05       94.25      3.88 o
   5   6  12       22.78       22.59      2.68 o
   6   6  12       95.77       90.71      3.20 o
   7   6  12       33.26       24.24      1.61 o
   8   6  12        0.67        1.35      1.03 o
   9   6  12       99.27      100.75     16.16 o
  -5   7  12       45.30       55.23      6.57 o
  -4   7  12       16.55       11.03      4.10 o
  -3   7  12      113.27      120.29      6.59 o
  -2   7  12       54.33       52.49      4.61 o
  -1   7  12       27.96       19.62      2.09 o
   0   7  12       74.53       73.69      4.93 o
   1   7  12      551.58      562.78      9.33 o
   2   7  12        2.13        4.17      1.55 o
   3   7  12       61.47       57.50      2.88 o
   4   7  12       31.76       35.81      2.32 o
   5   7  12        0.33       -0.38      1.29 o
   6   7  12       36.04       30.12      2.24 o
   7   7  12       11.57        9.18      1.61 o
   8   7  12      128.04      126.10      7.22 o
   9   7  12       15.04       19.46      2.21 o
  -4   8  12       71.25       82.24      7.37 o
  -3   8  12       47.46       35.89      5.44 o
  -2   8  12        3.85        2.85      2.60 o
  -1   8  12       70.93       66.31      6.25 o
   0   8  12        2.25        3.79      2.00 o
   1   8  12      120.07      119.46      5.24 o
   2   8  12       38.87       38.54      3.12 o
   3   8  12       12.57       12.31      2.32 o
   4   8  12        2.72        3.17      1.90 o
   5   8  12       52.15       53.76      3.02 o
   6   8  12        0.10       -1.03      1.43 o
   7   8  12       57.38       61.43      5.06 o
   8   8  12        8.96       10.18      1.70 o
  -3   9  12       50.55       67.38      6.99 o
  -2   9  12       15.33       18.44      3.68 o
  -1   9  12       12.73       11.54      3.90 o
   0   9  12        3.48       -2.32      2.29 o
   1   9  12        2.14        1.88      2.53 o
   2   9  12       61.58       67.57      4.00 o
   3   9  12       21.64       27.42      2.87 o
   4   9  12        5.57        6.66      2.02 o
   5   9  12       26.41       34.15      2.81 o
   6   9  12       27.00       22.65      2.40 o
  -1  10  12        3.97        2.56      5.65 o
   0  10  12        0.11        3.46      3.58 o
   1  10  12       32.00       35.40      4.48 o
   2  10  12        0.55       -3.00      2.52 o
   3  10  12        1.57       -0.90      2.06 o
   4  10  12      140.50      159.92      5.60 o
  -2  -9  13        0.02       -1.15      2.63 o
  -1  -9  13       32.18       38.89      4.83 o
   0  -9  13        0.42        0.47      2.38 o
   1  -9  13        2.78       -0.98      2.35 o
   2  -9  13        2.37        0.30      2.28 o
   3  -9  13        1.76       -0.09      2.47 o
   4  -9  13       99.00      123.62      6.97 o
   5  -9  13        0.12        1.79      2.94 o
  -3  -8  13        0.21        1.97      2.42 o
  -2  -8  13       15.32       20.03      2.80 o
  -1  -8  13       30.69       26.12      2.96 o
   0  -8  13        1.01        3.58      2.10 o
   1  -8  13       16.30        2.68      3.08 o
   2  -8  13        8.22       17.33      2.96 o
   3  -8  13        2.46        5.06      2.46 o
   4  -8  13       93.00       94.36      6.87 o
   5  -8  13      117.54      105.88      6.43 o
   6  -8  13        6.77        0.15      2.77 o
   7  -8  13       82.21       75.78      8.56 o
  -4  -7  13        1.57       -3.10      3.43 o
  -3  -7  13        0.77        2.62      1.92 o
  -2  -7  13       80.84       57.24      3.70 o
  -1  -7  13      239.59      195.42      6.05 o
   0  -7  13       19.24       18.54      2.54 o
   1  -7  13        3.24        4.13      1.92 o
   2  -7  13       29.58       39.37      3.50 o
   3  -7  13       45.94       32.36      3.28 o
   4  -7  13        6.07       12.68      2.69 o
   5  -7  13      119.29       85.41      4.89 o
   6  -7  13        5.30       -1.25      1.97 o
   7  -7  13        3.88        4.82      2.31 o
   8  -7  13      105.42      133.83      7.37 o
  -5  -6  13        4.26        1.78      3.37 o
  -4  -6  13       74.30       71.32      6.33 o
  -3  -6  13      145.86      146.35      5.47 o
  -2  -6  13      285.45      298.75      6.68 o
  -1  -6  13       45.20       37.44      2.73 o
   0  -6  13      120.70      145.53      4.41 o
   1  -6  13      209.00      233.73      5.60 o
   2  -6  13      355.03      373.64      7.35 o
   3  -6  13       55.34       70.13      3.63 o
   4  -6  13       35.99       27.66      3.13 o
   5  -6  13        6.32        4.53      2.55 o
   6  -6  13      141.86      147.12      9.84 o
   7  -6  13        0.38       -1.53      1.77 o
   8  -6  13       31.24       40.29      4.61 o
   9  -6  13       15.66       12.85      3.38 o
  -6  -5  13       98.56      109.31      7.97 o
  -5  -5  13       38.14       42.15      5.48 o
  -4  -5  13       31.69       35.68      3.76 o
  -3  -5  13       16.15       19.35      2.70 o
  -2  -5  13       68.87       52.28      3.94 o
  -1  -5  13        0.60       -0.91      1.32 o
   0  -5  13       57.44       52.06      2.83 o
   1  -5  13        1.29        3.68      1.44 o
   2  -5  13        1.60        1.91      1.30 o
   3  -5  13       45.57       42.00      2.21 o
   4  -5  13        0.01       -1.51      1.42 o
   5  -5  13       30.16       26.73      2.63 o
   6  -5  13       21.32       24.68      3.11 o
   7  -5  13        0.09        2.99      1.80 o
   8  -5  13       39.38       49.97      4.00 o
   9  -5  13       12.23        8.35      2.79 o
  -6  -4  13       81.68       97.40      7.44 o
  -5  -4  13      109.81      148.44     11.75 o
  -4  -4  13       89.08       79.94      4.67 o
  -3  -4  13       33.96       39.91      5.32 o
  -2  -4  13      125.96      112.13      5.12 o
  -1  -4  13       43.77       48.58      2.50 o
   0  -4  13        0.84       -1.24      1.12 o
   1  -4  13        2.74        1.38      0.96 o
   2  -4  13      242.42      229.07      4.63 o
   3  -4  13        0.02       -1.52      1.02 o
   4  -4  13        0.02        1.22      1.23 o
   5  -4  13       82.21       98.92      3.64 o
   6  -4  13        7.38        4.82      1.64 o
   7  -4  13       40.73       53.66      3.39 o
   8  -4  13        7.74        7.07      2.08 o
   9  -4  13       28.66       24.58      3.48 o
  10  -4  13       40.69       52.51      4.70 o
  -7  -3  13       14.11       17.06      4.45 o
  -6  -3  13        9.11       14.40      4.00 o
  -5  -3  13      146.92      143.21      5.64 o
  -4  -3  13        0.80        1.44      2.02 o
  -3  -3  13        1.33        5.04      2.50 o
  -2  -3  13       80.96       68.19      6.16 o
  -1  -3  13       51.83       56.81      2.80 o
   0  -3  13        8.96        6.29      1.18 o
   1  -3  13      114.24      104.10      2.66 o
   2  -3  13        1.02        0.51      0.90 o
   3  -3  13      153.33      143.22      3.40 o
   4  -3  13       30.87       36.35      1.98 o
   5  -3  13       25.15       28.86      2.00 o
   6  -3  13       37.10       47.18      2.74 o
   7  -3  13        9.21        5.14      1.92 o
   8  -3  13       24.95       20.44      2.52 o
   9  -3  13       46.14       51.12      3.41 o
  10  -3  13       68.59       72.76      4.88 o
  -7  -2  13        2.92        4.41      8.53 o
  -6  -2  13      134.61      138.86      8.50 o
  -5  -2  13      156.91      169.53      6.06 o
  -4  -2  13      418.55      403.34      9.50 o
  -3  -2  13       12.94        7.13      2.14 o
  -2  -2  13       96.87      124.60      4.28 o
  -1  -2  13       34.32       31.93      2.09 o
   0  -2  13       91.74       87.60      4.73 o
   1  -2  13      124.25      125.30      3.10 o
   2  -2  13       41.84       45.47      2.00 o
   3  -2  13        3.81        3.03      1.03 o
   4  -2  13      139.90      161.09      5.09 o
   5  -2  13       35.95       20.82      1.70 o
   6  -2  13        4.00        4.73      1.20 o
   7  -2  13        2.23       -1.91      1.27 o
   8  -2  13      263.51      261.58      6.36 o
   9  -2  13        3.50        6.09      2.06 o
  10  -2  13        0.10       -1.09      1.79 o
  11  -2  13       87.48       97.26      4.35 o
  -7  -1  13       27.29       27.77      5.20 o
  -6  -1  13       35.92       32.95      3.90 o
  -5  -1  13      259.26      238.26      9.35 o
  -4  -1  13      626.14      677.37     13.27 o
  -3  -1  13      156.08      161.06      5.51 o
  -2  -1  13      167.77      181.94      5.13 o
  -1  -1  13       87.58       88.10      3.21 o
   0  -1  13       59.64       52.15      2.16 o
   1  -1  13       21.40       25.50      1.92 o
   2  -1  13       69.14       86.22      2.66 o
   3  -1  13       59.66       58.50      2.28 o
   4  -1  13      348.18      326.00      5.78 o
   5  -1  13       17.34       16.69      1.49 o
   6  -1  13      299.00      291.79      5.08 o
   7  -1  13        4.16        3.20      0.90 o
   8  -1  13        7.62        7.64      1.62 o
   9  -1  13      311.05      355.83     11.92 o
  10  -1  13        6.47        2.85      1.77 o
  11  -1  13      148.96      177.85      7.17 o
  -7   0  13        0.20        2.44      3.34 o
  -6   0  13       40.60       45.13      4.32 o
  -5   0  13        0.28        1.97      2.56 o
  -4   0  13      357.25      354.67      8.76 o
  -3   0  13       48.90       49.17      3.05 o
  -2   0  13      367.33      380.53      7.72 o
  -1   0  13       27.37       31.14      2.45 o
   0   0  13        0.30        0.93      0.89 o
   1   0  13       11.56       23.08      2.34 o
   2   0  13       15.57       10.21      0.98 o
   3   0  13      338.72      335.53      5.15 o
   4   0  13      104.11       96.38      2.71 o
   5   0  13      148.62      149.54      3.33 o
   6   0  13       42.94       48.68      2.23 o
   7   0  13       21.71       15.44      1.38 o
   8   0  13       24.50       24.77      1.58 o
   9   0  13       37.88       32.85      2.15 o
  10   0  13       57.41       47.83      4.39 o
  11   0  13       15.88       24.90      2.78 o
  -7   1  13       46.21       41.91      6.01 o
  -6   1  13        5.58       10.44      2.97 o
  -5   1  13      291.73      291.66      9.37 o
  -4   1  13        9.31       16.82      3.05 o
  -3   1  13      118.63      111.40      4.49 o
  -2   1  13      737.00      724.38     14.89 o
  -1   1  13       25.65       28.58      2.09 o
   0   1  13        3.72        1.73      0.97 o
   1   1  13       71.72       73.91      2.17 o
   2   1  13        0.32        0.91      0.91 o
   3   1  13      137.46      124.89      3.24 o
   4   1  13       85.44       87.80      2.39 o
   5   1  13      105.26      104.37      3.02 o
   6   1  13        1.23        0.56      0.95 o
   7   1  13        0.01       -0.13      0.94 o
   8   1  13        0.17        0.17      1.00 o
   9   1  13        0.26       -0.64      1.10 o
  10   1  13        0.08        0.05      1.39 o
  11   1  13       54.29       53.52      3.38 o
  -7   2  13        2.55        0.95      3.63 o
  -6   2  13      159.55      135.49      8.37 o
  -5   2  13        1.53        2.52      3.15 o
  -4   2  13       67.34       56.71      4.44 o
  -3   2  13      215.31      217.92      6.55 o
  -2   2  13       78.27       73.99      3.46 o
  -1   2  13       52.01       56.14      2.67 o
   0   2  13      587.24      562.56      7.59 o
   1   2  13      406.54      381.52      5.66 o
   2   2  13        2.63        0.13      1.08 o
   3   2  13      246.08      236.22      3.92 o
   4   2  13        5.66        4.86      0.97 o
   5   2  13       94.72       90.96      2.10 o
   6   2  13        2.15        1.95      0.97 o
   7   2  13      131.25      134.03      3.77 o
   8   2  13        8.72       11.25      1.27 o
   9   2  13      125.93      130.26      2.85 o
  10   2  13        2.46        1.47      1.33 o
  11   2  13       12.58       11.62      1.79 o
  -7   3  13       66.04       79.85      7.27 o
  -6   3  13        0.61       -2.09      3.37 o
  -5   3  13      122.45      124.68      7.85 o
  -4   3  13       40.91       32.64      4.73 o
  -3   3  13       59.54       51.54      6.90 o
  -2   3  13        3.83        4.15      1.87 o
  -1   3  13      110.33      111.02      4.02 o
   0   3  13      286.00      301.08      5.12 o
   1   3  13       10.90        8.49      1.25 o
   2   3  13        4.92        2.64      0.98 o
   3   3  13       40.39       39.82      1.70 o
   4   3  13       50.17       59.90      2.30 o
   5   3  13       13.04       14.05      1.26 o
   6   3  13       20.02       21.94      1.64 o
   7   3  13       32.88       29.28      1.58 o
   8   3  13        0.03        2.98      1.03 o
   9   3  13       48.39       49.48      2.02 o
  10   3  13        2.42        5.84      1.22 o
  -6   4  13        6.22        6.60      5.65 o
  -5   4  13        4.25        5.10      3.59 o
  -4   4  13       35.31       42.48      5.22 o
  -3   4  13      180.96      139.26      6.40 o
  -2   4  13        1.34        1.44      1.69 o
  -1   4  13       22.26       15.05      2.04 o
   0   4  13      251.71      223.95      5.07 o
   1   4  13      361.78      345.15      5.46 o
   2   4  13       40.13       51.34      2.03 o
   3   4  13        9.93        4.17      0.98 o
   4   4  13        4.75        2.87      0.95 o
   5   4  13       20.29       18.09      1.37 o
   6   4  13       65.37       64.30      2.08 o
   7   4  13       84.02       83.04      2.43 o
   8   4  13       32.83       33.99      1.60 o
   9   4  13       51.53       50.64      1.85 o
  10   4  13       15.21       15.97      1.27 o
  -6   5  13        1.37        7.05      3.87 o
  -5   5  13        7.87        9.39      7.91 o
  -4   5  13        1.40        2.98      3.20 o
  -3   5  13       79.81       74.59      5.18 o
  -2   5  13      230.11      194.66      7.25 o
  -1   5  13        0.07        0.32      2.35 o
   0   5  13        8.36        4.68      1.52 o
   1   5  13       57.18       52.64      2.58 o
   2   5  13      164.32      183.88      3.93 o
   3   5  13       47.73       49.24      2.17 o
   4   5  13        4.53        2.84      1.11 o
   5   5  13        0.85        0.16      1.14 o
   6   5  13      104.64       98.47      3.59 o
   7   5  13       10.79       11.29      1.54 o
   8   5  13       68.42       76.18      3.19 o
   9   5  13       46.31       44.04      2.23 o
  10   5  13        3.25        9.28      4.79 o
  -5   6  13       17.65       20.51      4.80 o
  -4   6  13        0.67        3.97      3.42 o
  -3   6  13       92.94       74.18      6.34 o
  -2   6  13        6.52        3.87      2.55 o
  -1   6  13       18.13       17.71      2.01 o
   0   6  13      138.10      132.62      3.93 o
   1   6  13       72.51       68.76      3.63 o
   2   6  13       16.63       14.23      1.55 o
   3   6  13        0.01       -0.16      1.85 o
   4   6  13       29.61       29.73      1.96 o
   5   6  13      161.05      164.38      4.54 o
   6   6  13        5.64        5.73      1.97 o
   7   6  13        8.57        7.97      1.53 o
   8   6  13        7.56       11.54      1.36 o
   9   6  13        4.31        6.34      1.18 o
  -5   7  13        2.22       10.62      4.41 o
  -4   7  13      147.98      161.27     14.69 o
  -3   7  13        0.14        0.89      3.47 o
  -2   7  13        0.34        1.86      2.44 o
  -1   7  13       21.96       19.27      3.23 o
   0   7  13        0.75        1.81      1.63 o
   1   7  13       25.69       21.53      2.27 o
   2   7  13       22.67       24.77      2.77 o
   3   7  13        5.20        4.70      1.61 o
   4   7  13      140.50      149.88      4.32 o
   5   7  13        0.03        2.61      1.49 o
   6   7  13        0.67       -0.39      1.32 o
   7   7  13        4.37        1.98      1.72 o
   8   7  13       12.18       11.94      1.67 o
  -3   8  13        2.09        2.32      3.53 o
  -2   8  13       51.48       44.72      4.65 o
  -1   8  13        4.00        2.12      2.61 o
   0   8  13        0.22        4.04      2.41 o
   1   8  13       38.45       39.58      4.15 o
   2   8  13        1.03        3.28      1.94 o
   3   8  13        1.16       -0.24      1.70 o
   4   8  13        2.45        5.53      1.96 o
   5   8  13       15.45        9.25      1.98 o
   6   8  13        9.78        7.92      1.86 o
   7   8  13       20.34       18.21      2.07 o
  -2   9  13       14.88       19.08      4.75 o
  -1   9  13        0.07       -2.45      3.42 o
   0   9  13        9.98       12.73      4.13 o
   1   9  13        0.62       -1.89      2.15 o
   2   9  13        5.24       -0.41      2.49 o
   3   9  13        0.31       -2.65      1.77 o
   4   9  13       20.20       31.45      2.99 o
   5   9  13       44.66       64.11      3.58 o
   6   9  13       20.93       26.04      2.65 o
   1  10  13        2.03        0.98      2.96 o
   2  10  13       10.77        6.11      3.02 o
   3  10  13       46.81       49.21      4.36 o
   0  -9  14        5.22        6.95      2.74 o
   1  -9  14       51.04       45.43      4.83 o
   2  -9  14       62.81       77.09      6.02 o
   3  -9  14        0.18        2.87      2.93 o
   4  -9  14        4.39        7.99      4.24 o
  -2  -8  14       44.52       53.34      4.43 o
  -1  -8  14        2.36        3.90      2.41 o
   0  -8  14      252.08      303.82      8.88 o
   1  -8  14       13.74       13.51      2.91 o
   2  -8  14      142.26      134.44      7.58 o
   3  -8  14        1.17       -0.14      2.25 o
   4  -8  14        8.49        7.96      3.22 o
   5  -8  14        2.44        2.48      3.07 o
   6  -8  14        0.94        5.98      3.12 o
  -4  -7  14        9.94        6.94      4.07 o
  -3  -7  14       14.90       17.44      3.87 o
  -2  -7  14        1.99        2.71      2.05 o
  -1  -7  14       53.19       42.84      3.43 o
   0  -7  14        1.61        4.18      2.85 o
   1  -7  14      486.71      526.04     18.63 o
   2  -7  14        3.17        1.34      2.12 o
   3  -7  14        3.00        7.76      2.51 o
   4  -7  14        6.47        2.84      2.68 o
   5  -7  14        0.10       -1.05      2.29 o
   6  -7  14       14.43        3.44      2.37 o
   7  -7  14       19.30       14.21      3.57 o
   8  -7  14        0.74       -2.40      2.59 o
  -5  -6  14        3.75        4.92      3.11 o
  -4  -6  14        0.47        1.02      4.03 o
  -3  -6  14       68.15       75.65      3.77 o
  -2  -6  14        7.92       11.16      2.10 o
  -1  -6  14        0.07       -1.13      1.86 o
   0  -6  14      345.60      348.78      7.24 o
   1  -6  14        1.59       -2.06      1.37 o
   2  -6  14       55.00       42.31      3.89 o
   3  -6  14       85.32      106.92      4.36 o
   4  -6  14       50.99       39.15      3.63 o
   5  -6  14        8.33        9.57      2.51 o
   6  -6  14        0.55        1.66      2.24 o
   7  -6  14        2.34       -1.20      2.41 o
   8  -6  14        0.10       -3.33      2.46 o
  -5  -5  14        1.74       -1.83      3.24 o
  -4  -5  14        5.11        1.14      3.59 o
  -3  -5  14       27.51       16.66      5.64 o
  -2  -5  14       24.42       32.64      3.38 o
  -1  -5  14       14.18        6.19      1.95 o
   0  -5  14       15.33        2.42      1.98 o
   1  -5  14       66.50       68.82      3.18 o
   2  -5  14      181.73      184.61      4.84 o
   3  -5  14       40.19       37.69      2.52 o
   4  -5  14       85.37       82.79      3.99 o
   5  -5  14       26.30       34.01      2.90 o
   6  -5  14        2.27        3.62      1.87 o
   7  -5  14        7.65       15.32      3.03 o
   8  -5  14        0.72        0.78      2.19 o
   9  -5  14        0.02        1.94      2.38 o
  -6  -4  14       26.22       32.83      5.16 o
  -5  -4  14        0.80        7.03      3.88 o
  -4  -4  14       12.93        9.00      2.81 o
  -3  -4  14      317.85      294.38      9.37 o
  -2  -4  14      163.18      148.33      5.70 o
  -1  -4  14       51.87       46.03      3.52 o
   0  -4  14      565.03      605.09      9.79 o
   1  -4  14        6.87        9.30      2.19 o
   2  -4  14       18.77       12.70      1.61 o
   3  -4  14       46.13       51.97      3.18 o
   4  -4  14        0.00       -0.31      1.26 o
   5  -4  14        4.54       10.61      1.67 o
   6  -4  14       24.87       18.69      2.36 o
   7  -4  14       10.72       12.48      2.72 o
   8  -4  14        0.66        0.94      1.91 o
   9  -4  14        2.84        2.71      2.57 o
  10  -4  14       10.65       20.38      3.31 o
  -6  -3  14       24.91       24.31      5.79 o
  -5  -3  14      101.67      102.18      5.84 o
  -4  -3  14      256.07      233.11      8.25 o
  -3  -3  14      253.23      224.51      8.03 o
  -2  -3  14      257.00      225.23      7.77 o
  -1  -3  14        1.79        0.31      1.59 o
   0  -3  14      117.81      111.74      4.23 o
   1  -3  14       92.22       80.41      2.80 o
   2  -3  14      263.67      231.32      4.55 o
   3  -3  14      152.46      139.40      3.76 o
   4  -3  14      138.44      139.66      4.11 o
   5  -3  14        7.51       10.90      1.72 o
   6  -3  14        7.04        5.55      1.45 o
   7  -3  14      131.35      128.21      4.64 o
   8  -3  14      104.23      108.01      4.43 o
   9  -3  14       14.94        7.12      2.18 o
  10  -3  14       24.83       29.94      3.09 o
  -6  -2  14        3.44        3.89      3.16 o
  -5  -2  14       26.70       25.99      3.68 o
  -4  -2  14      109.43      123.71      6.13 o
  -3  -2  14     1466.53     1379.20     26.01 o
  -2  -2  14      222.36      235.47      6.13 o
  -1  -2  14        5.06        6.95      1.67 o
   0  -2  14      152.29      128.40      3.62 o
   1  -2  14      257.74      251.28      5.23 o
   2  -2  14      108.14      105.48      3.35 o
   3  -2  14       10.24       10.19      1.35 o
   4  -2  14       80.68       88.31      2.98 o
   5  -2  14        5.79        5.21      1.32 o
   6  -2  14       93.34      123.46      3.93 o
   7  -2  14        4.91        2.28      1.47 o
   8  -2  14      206.18      217.48      5.90 o
   9  -2  14        1.70        1.01      1.80 o
  10  -2  14        0.43       -0.15      1.72 o
  -7  -1  14       49.59       50.41      6.40 o
  -6  -1  14       34.19       37.46      4.31 o
  -5  -1  14       20.79       25.07      4.73 o
  -4  -1  14       49.67       38.93      3.94 o
  -3  -1  14      110.04      100.85      5.46 o
  -2  -1  14      445.16      436.13      8.69 o
  -1  -1  14     2420.25     2210.97     38.41 o
   0  -1  14      763.50      753.65      9.61 o
   1  -1  14      132.88      134.89      3.90 o
   2  -1  14      105.03      114.41      2.98 o
   3  -1  14       29.15       31.78      1.94 o
   4  -1  14       20.44       30.16      1.93 o
   5  -1  14      461.50      460.94      7.04 o
   6  -1  14      101.18      103.48      3.41 o
   7  -1  14      115.06      119.01      3.70 o
   8  -1  14       35.58       27.07      2.42 o
   9  -1  14      229.01      239.41      6.09 o
  10  -1  14        0.45        1.15      1.72 o
  -7   0  14       20.67       16.02     10.37 o
  -6   0  14       81.12       78.48      5.52 o
  -5   0  14       61.17       66.62      4.99 o
  -4   0  14      187.97      191.33      7.44 o
  -3   0  14        2.32        1.63      2.11 o
  -2   0  14      374.42      405.58      9.19 o
  -1   0  14       17.57       18.44      2.29 o
   0   0  14      653.90      656.40      8.64 o
   1   0  14      990.71      934.69     10.41 o
   2   0  14      217.83      223.91      3.70 o
   3   0  14        2.58       -1.27      0.91 o
   4   0  14       63.82       74.21      2.60 o
   5   0  14       12.84       15.68      1.46 o
   6   0  14       18.78       24.43      1.97 o
   7   0  14       27.82       29.89      2.03 o
   8   0  14      259.72      248.23      5.24 o
   9   0  14       10.28       14.42      1.80 o
  10   0  14        9.75        6.91      1.78 o
  11   0  14       36.06       44.50      2.93 o
  -7   1  14       18.17       19.26      6.70 o
  -6   1  14       55.64       55.06      6.19 o
  -5   1  14      114.00      110.39      6.23 o
  -4   1  14      158.08      174.83      7.13 o
  -3   1  14      448.06      419.92      9.65 o
  -2   1  14       47.83       60.10      3.66 o
  -1   1  14     1467.46     1412.21     19.93 o
   0   1  14        8.35       14.68      1.84 o
   1   1  14      177.00      159.66      3.39 o
   2   1  14       87.01       81.21      2.40 o
   3   1  14        7.57       10.60      1.33 o
   4   1  14       41.88       43.07      2.86 o
   5   1  14        0.28        0.72      0.91 o
   6   1  14        8.33        7.52      1.35 o
   7   1  14        2.98        4.20      1.12 o
   8   1  14       16.12       15.39      1.67 o
   9   1  14      116.26      104.31      3.00 o
  10   1  14        0.24       -1.53      1.26 o
  11   1  14        0.09        0.55      1.71 o
  -6   2  14        1.54       -0.21      3.34 o
  -5   2  14        6.79        9.99      4.17 o
  -4   2  14        9.44        8.82      6.40 o
  -3   2  14       60.89       72.60      4.21 o
  -2   2  14       88.09      101.56      5.31 o
  -1   2  14      187.83      184.77      5.93 o
   0   2  14     2251.03     2212.73     24.50 o
   1   2  14      162.00      163.44      4.66 o
   2   2  14      292.32      294.95      4.83 o
   3   2  14      207.57      209.57      3.77 o
   4   2  14      139.43      149.27      3.19 o
   5   2  14       89.44       89.19      2.59 o
   6   2  14        0.25        0.41      1.00 o
   7   2  14        0.00        0.24      1.03 o
   8   2  14      104.11      108.92      2.89 o
   9   2  14        0.67        1.61      1.23 o
  10   2  14        0.60        1.68      1.31 o
  -6   3  14       16.47       21.83      4.82 o
  -5   3  14        7.01        2.82      3.22 o
  -4   3  14        2.23        4.78      3.33 o
  -3   3  14      202.77      192.10      7.40 o
  -2   3  14        2.17        2.48      2.23 o
  -1   3  14      244.93      254.63      7.07 o
   0   3  14       20.10       24.65      1.95 o
   1   3  14       48.11       57.21      2.30 o
   2   3  14      873.36      835.07     10.06 o
   3   3  14      267.26      261.49      4.40 o
   4   3  14        0.06        0.74      0.90 o
   5   3  14       11.27       11.41      1.30 o
   6   3  14      223.69      228.61      4.26 o
   7   3  14        2.39        4.20      1.17 o
   8   3  14       14.39       19.35      1.51 o
   9   3  14       35.52       28.16      1.76 o
  10   3  14       25.23       28.03      1.67 o
  -6   4  14       15.87       21.24      5.89 o
  -5   4  14       11.28        9.24      3.64 o
  -4   4  14      105.41       90.54     12.75 o
  -3   4  14        3.37        1.83      3.26 o
  -2   4  14       31.96       29.16      3.66 o
  -1   4  14       99.58      107.00      4.73 o
   0   4  14        0.24       -0.95      1.28 o
   1   4  14        9.73       10.37      1.69 o
   2   4  14      539.67      538.36      9.32 o
   3   4  14      399.66      389.79      5.76 o
   4   4  14        1.92        1.53      0.99 o
   5   4  14        6.26        3.70      1.17 o
   6   4  14        9.74       13.84      2.00 o
   7   4  14       26.89       33.02      1.78 o
   8   4  14        9.14        6.33      1.20 o
   9   4  14        9.55        7.24      1.34 o
  10   4  14       16.98       21.08      1.51 o
  -5   5  14        3.91        3.29      3.55 o
  -4   5  14       45.52       49.43     18.22 o
  -3   5  14       67.86       47.04      5.43 o
  -2   5  14       35.74       44.15      5.23 o
  -1   5  14       18.37       15.25      2.31 o
   0   5  14       20.96       19.39      2.21 o
   1   5  14        1.03       -0.68      1.36 o
   2   5  14       93.62      115.89      3.49 o
   3   5  14       87.13       95.70      3.18 o
   4   5  14        0.08       -0.49      1.13 o
   5   5  14      106.97      114.44      3.15 o
   6   5  14        3.32        4.05      1.24 o
   7   5  14      117.20       90.27      3.83 o
   8   5  14       74.00       54.25      2.37 o
   9   5  14        0.74        1.52      1.09 o
  -5   6  14        0.60       -4.70      3.13 o
  -4   6  14       53.76       48.54      6.24 o
  -3   6  14       34.62       48.53     13.90 o
  -2   6  14       25.55       22.06      4.56 o
  -1   6  14       82.83       93.77      4.34 o
   0   6  14       31.05       25.14      2.36 o
   1   6  14       99.84      106.13      3.55 o
   2   6  14        0.51        0.08      1.41 o
   3   6  14        4.43        5.29      1.44 o
   4   6  14       21.24       17.11      1.81 o
   5   6  14       12.87        9.40      1.45 o
   6   6  14       77.51       78.96      3.23 o
   7   6  14       13.11       17.25      1.89 o
   8   6  14        3.05        3.33      2.02 o
   9   6  14       54.07       49.81      3.39 o
  -4   7  14       53.63       52.97      6.39 o
  -3   7  14       54.52       65.46     10.09 o
  -2   7  14       71.86       72.69      6.94 o
  -1   7  14        9.90        8.11      3.45 o
   0   7  14       66.25       66.01      3.77 o
   1   7  14       66.34       68.65      5.49 o
   2   7  14       16.22       14.58      2.33 o
   3   7  14       15.45       21.23      2.29 o
   4   7  14       12.67       14.40      2.04 o
   5   7  14       42.10       51.43      2.77 o
   6   7  14       10.97       16.47      2.57 o
   7   7  14        0.34        0.16      1.38 o
   8   7  14       16.58       13.79      1.79 o
  -3   8  14       25.78       24.24      5.39 o
  -2   8  14        0.30       -3.49      2.89 o
  -1   8  14        1.16        7.22      2.69 o
   0   8  14      142.07      175.34     17.21 o
   1   8  14        0.01        4.76      2.46 o
   2   8  14       37.02       26.21      3.17 o
   3   8  14       12.15       13.30      2.43 o
   4   8  14        0.17        0.99      1.75 o
   5   8  14       19.24       21.10      2.59 o
   6   8  14        8.87       12.37      2.12 o
   7   8  14        4.32        7.78      1.91 o
  -1   9  14       20.62       28.18      8.61 o
   0   9  14       26.45       24.05      7.39 o
   1   9  14       34.42       30.77      4.19 o
   2   9  14       10.40        4.04      2.82 o
   3   9  14        0.56       -1.82      2.63 o
   4   9  14        5.99       -1.72      1.87 o
   5   9  14        0.66        3.22      2.06 o
   2  -9  15        3.26        5.13      3.05 o
  -1  -8  15        7.79       11.34      2.92 o
   0  -8  15       10.31       13.25      3.00 o
   1  -8  15        0.00       -1.76      2.24 o
   2  -8  15       39.58       23.93      4.18 o
   3  -8  15       24.62       20.21      5.35 o
   4  -8  15       42.26       42.50      6.13 o
   5  -8  15       52.09       53.11      5.26 o
  -3  -7  15       44.86       53.14      4.59 o
  -2  -7  15        3.80        2.58      2.85 o
  -1  -7  15       65.77       46.33      3.94 o
   0  -7  15        0.59       -1.13      2.29 o
   1  -7  15       35.09       49.13      4.99 o
   2  -7  15       16.36        6.55      2.46 o
   3  -7  15       17.48       20.07      4.59 o
   4  -7  15        8.39       11.81      3.80 o
   5  -7  15       48.56       66.58      5.45 o
   6  -7  15       15.02       14.38      3.13 o
   7  -7  15        2.46        2.81      2.90 o
  -4  -6  15       85.64       91.76      5.56 o
  -3  -6  15        2.60        7.01      2.04 o
  -2  -6  15      403.41      412.58      8.51 o
  -1  -6  15       25.34       37.32      2.98 o
   0  -6  15      252.54      257.06      6.84 o
   1  -6  15        0.25       -0.21      1.81 o
   2  -6  15       27.94       30.76      2.90 o
   3  -6  15        5.68        8.59      2.40 o
   4  -6  15      325.98      296.87      8.52 o
   5  -6  15        0.05        0.50      2.02 o
   6  -6  15       69.66       72.48      4.63 o
   7  -6  15       31.88       37.28      4.52 o
   8  -6  15        8.39        3.76      3.13 o
  -5  -5  15       35.10       33.21      7.89 o
  -4  -5  15        1.47       -1.05      2.29 o
  -3  -5  15       48.05       48.45      4.38 o
  -2  -5  15       13.99        9.06      2.30 o
  -1  -5  15      587.29      580.41     11.10 o
   0  -5  15       20.66       13.73      2.34 o
   1  -5  15        0.91        9.42      2.38 o
   2  -5  15       10.17       21.45      2.70 o
   3  -5  15      803.26      816.41     14.43 o
   4  -5  15     1117.25     1150.40     18.30 o
   5  -5  15        7.74        6.38      2.01 o
   6  -5  15       73.40       61.26      3.83 o
   7  -5  15      102.84      110.56      5.48 o
   8  -5  15       31.82       40.87      3.90 o
   9  -5  15        0.40       -2.78      3.03 o
  -5  -4  15       80.96       79.23      7.21 o
  -4  -4  15        0.00       -0.49      2.24 o
  -3  -4  15      715.74      686.83     16.16 o
  -2  -4  15       26.71       19.55      3.03 o
  -1  -4  15       36.21       41.80      3.09 o
   0  -4  15       89.30       72.34      3.31 o
   1  -4  15        6.91        4.98      1.86 o
   2  -4  15       82.83       85.18      3.75 o
   3  -4  15     1351.50     1412.76     20.55 o
   4  -4  15        0.51        3.52      1.67 o
   5  -4  15        8.02       12.14      1.96 o
   6  -4  15        0.72        0.71      1.63 o
   7  -4  15       37.26       30.56      3.37 o
   8  -4  15       41.46       39.82      3.71 o
   9  -4  15        4.19        3.37      2.39 o
  -6  -3  15       16.75       12.00      4.24 o
  -5  -3  15        0.35       -0.19      2.14 o
  -4  -3  15       76.27       63.18      4.93 o
  -3  -3  15        1.41        4.80      2.41 o
  -2  -3  15      148.82      140.40      7.16 o
  -1  -3  15        2.08        2.57      1.97 o
   0  -3  15        3.09        2.70      1.72 o
   1  -3  15      135.45      136.97      3.68 o
   2  -3  15      904.29      826.60     13.46 o
   3  -3  15       90.22       98.71      3.73 o
   4  -3  15      151.54      147.90      4.42 o
   5  -3  15       56.09       54.10      2.91 o
   6  -3  15      128.64      129.12      6.82 o
   7  -3  15       16.35        9.05      2.13 o
   8  -3  15       42.59       31.63      2.99 o
   9  -3  15       44.31       44.94      3.41 o
  10  -3  15        0.10        0.68      1.97 o
  -6  -2  15       12.93       15.64      4.37 o
  -5  -2  15       31.86       25.80      5.19 o
  -4  -2  15       31.87       48.11      5.18 o
  -3  -2  15       73.74       84.57      5.47 o
  -2  -2  15       19.82       26.05      3.55 o
  -1  -2  15       63.62       60.60      3.48 o
   0  -2  15       13.13       11.71      2.07 o
   1  -2  15       56.80       56.39      2.89 o
   2  -2  15       49.72       60.19      2.69 o
   3  -2  15      522.89      496.60      8.45 o
   4  -2  15      115.15      127.47      3.95 o
   5  -2  15       85.95       81.16      3.26 o
   6  -2  15      378.29      406.42      8.37 o
   7  -2  15       10.14        7.71      1.73 o
   8  -2  15        8.40        7.26      2.09 o
   9  -2  15       17.01       10.64      2.19 o
  10  -2  15        2.42        1.79      1.91 o
  -6  -1  15        0.52        2.04      3.35 o
  -5  -1  15       26.10       26.93      3.69 o
  -4  -1  15       15.70       15.85      3.21 o
  -3  -1  15       85.93       84.96      5.31 o
  -2  -1  15      260.36      281.72      7.71 o
  -1  -1  15      172.55      198.68      5.59 o
   0  -1  15        4.96        9.95      2.17 o
   1  -1  15       94.69       91.86      3.48 o
   2  -1  15      102.66       94.35      3.15 o
   3  -1  15      188.37      186.28      4.63 o
   4  -1  15      306.47      304.16      6.73 o
   5  -1  15       13.43        9.08      2.04 o
   6  -1  15      222.01      253.90      6.12 o
   7  -1  15      202.27      229.49      5.89 o
   8  -1  15        8.18        6.09      1.64 o
   9  -1  15       26.51       26.16      2.56 o
  10  -1  15       16.65       15.24      2.31 o
  -6   0  15        8.62       21.33      4.88 o
  -5   0  15       10.24        6.25      3.45 o
  -4   0  15       47.47       48.00      5.87 o
  -3   0  15        1.44        0.04      2.25 o
  -2   0  15        0.67        3.01      2.00 o
  -1   0  15      263.31      240.95      6.16 o
   0   0  15       40.57       45.84      2.70 o
   1   0  15      857.08      873.27     11.02 o
   2   0  15      265.63      231.63      4.04 o
   3   0  15        0.56        3.53      1.21 o
   4   0  15       16.11       17.72      1.66 o
   5   0  15        5.68        4.77      1.24 o
   6   0  15      105.97      100.73      3.39 o
   7   0  15       81.33       74.99      3.01 o
   8   0  15       67.35       62.91      3.19 o
   9   0  15       55.96       59.02      2.88 o
  10   0  15        0.00       -1.21      1.64 o
  -6   1  15       30.58       27.90      7.35 o
  -5   1  15      154.30      159.18      8.85 o
  -4   1  15       28.63       37.97      7.72 o
  -3   1  15       61.44       71.71      4.95 o
  -2   1  15       26.27       26.15      3.00 o
  -1   1  15      437.93      424.79      8.98 o
   0   1  15       16.47       14.67      1.59 o
   1   1  15       62.75       46.14      2.17 o
   2   1  15      218.52      241.31      4.39 o
   3   1  15      126.11      124.48      3.36 o
   4   1  15       11.59        8.37      1.36 o
   5   1  15       11.66        6.77      1.45 o
   6   1  15       11.38       11.85      1.60 o
   7   1  15       31.03       30.62      2.09 o
   8   1  15        0.04       -0.99      1.21 o
   9   1  15        0.44        0.82      1.24 o
  10   1  15        5.73        4.70      1.74 o
  -6   2  15       24.59       24.75      5.07 o
  -5   2  15       80.31       86.59      7.15 o
  -4   2  15       60.43       56.60      5.80 o
  -3   2  15       68.04       53.66      6.27 o
  -2   2  15      120.43      144.52      6.54 o
  -1   2  15      725.08      798.70     13.21 o
   0   2  15        2.86        9.96      2.22 o
   1   2  15      109.88      126.05      3.53 o
   2   2  15       11.30       13.05      1.55 o
   3   2  15      346.36      340.67      5.31 o
   4   2  15        5.54        2.64      1.17 o
   5   2  15        6.63        1.65      1.22 o
   6   2  15        0.06       -1.02      1.04 o
   7   2  15       47.54       46.78      2.36 o
   8   2  15       30.57       28.99      1.99 o
   9   2  15        0.62        0.09      1.27 o
  10   2  15       22.11       22.62      1.75 o
  -6   3  15       12.64       10.13      4.54 o
  -5   3  15        0.02        1.76      4.78 o
  -4   3  15       24.05       26.92      4.75 o
  -3   3  15       76.06       68.41      6.23 o
  -2   3  15     1496.53     1422.04     26.84 o
  -1   3  15       94.68       93.95      6.63 o
   0   3  15        2.25        3.05      1.64 o
   1   3  15        8.04        7.11      1.46 o
   2   3  15       21.12       22.65      1.86 o
   3   3  15      350.67      381.55      5.79 o
   4   3  15      144.89      155.26      4.07 o
   5   3  15       67.06       70.14      2.72 o
   6   3  15       22.86       22.16      1.88 o
   7   3  15       15.39       16.57      1.51 o
   8   3  15       45.56       38.90      2.15 o
   9   3  15        7.95        6.35      1.44 o
  10   3  15        0.01        0.74      1.17 o
  -5   4  15        8.56        8.53      3.95 o
  -4   4  15        1.02       -0.18      6.48 o
  -3   4  15        0.50        3.98      3.18 o
  -2   4  15      176.89      159.72      6.97 o
  -1   4  15      412.48      396.20      9.20 o
   0   4  15      143.43      144.40      5.71 o
   1   4  15      114.49      103.73      3.61 o
   2   4  15      133.05      153.54      3.80 o
   3   4  15        6.90        6.25      2.23 o
   4   4  15      109.47      102.10      3.03 o
   5   4  15      130.90      135.17      3.27 o
   6   4  15       18.78       16.68      2.06 o
   7   4  15        4.67        1.89      1.20 o
   8   4  15       31.80       20.35      1.76 o
   9   4  15       16.92       13.88      1.62 o
  -5   5  15       68.50       80.36      7.47 o
  -4   5  15        5.62        4.15      3.78 o
  -3   5  15      116.11      103.09      8.34 o
  -2   5  15       66.95       67.21      6.45 o
  -1   5  15      396.85      414.74      9.54 o
   0   5  15      198.89      175.16      5.15 o
   1   5  15      345.11      311.37      6.30 o
   2   5  15      149.29      143.19      4.03 o
   3   5  15        0.12        0.11      1.39 o
   4   5  15      221.06      223.98      5.41 o
   5   5  15        1.31        2.06      1.30 o
   6   5  15       54.58       62.83      3.21 o
   7   5  15        0.30       -0.11      1.12 o
   8   5  15       16.44       25.92      1.96 o
   9   5  15       12.68        9.07      1.50 o
  -4   6  15       15.64       25.39      5.89 o
  -3   6  15        1.81        1.69      3.35 o
  -2   6  15      281.27      275.52     10.67 o
  -1   6  15       19.90       10.94      2.28 o
   0   6  15        2.75        6.23      1.80 o
   1   6  15        0.76        1.08      1.56 o
   2   6  15      804.02      796.20     12.76 o
   3   6  15       44.57       51.75      3.99 o
   4   6  15       10.86       12.04      2.18 o
   5   6  15        6.17        9.53      1.93 o
   6   6  15       43.86       36.85      3.72 o
   7   6  15       20.49       16.42      1.76 o
   8   6  15        7.03        3.45      1.43 o
  -3   7  15       28.25       26.32      5.31 o
  -2   7  15        6.70        7.51      3.68 o
  -1   7  15      172.55      180.12      7.54 o
   0   7  15        4.18        0.53      2.43 o
   1   7  15      185.34      179.25      6.51 o
   2   7  15       24.09       19.75      2.56 o
   3   7  15       61.75       54.03      3.76 o
   4   7  15        1.83       -0.47      1.70 o
   5   7  15       41.82       51.77      3.17 o
   6   7  15       16.39       23.19      2.16 o
   7   7  15        0.28        0.98      1.40 o
  -2   8  15        3.26       -1.19      3.44 o
  -1   8  15        1.85        0.84      5.07 o
   0   8  15        0.57        0.10      3.17 o
   1   8  15       44.99       49.36      4.76 o
   2   8  15       52.28       44.22      3.99 o
   3   8  15        3.62        4.70      2.01 o
   4   8  15        0.01        0.14      1.71 o
   5   8  15       10.51        6.88      2.07 o
   6   8  15        3.34        3.45      3.19 o
   1   9  15        0.14        0.53      9.14 o
   2   9  15        3.02        7.60      2.98 o
   3   9  15       31.86       31.69      4.21 o
   4   9  15        0.05        1.30      2.12 o
   0  -8  16       80.17       78.46      5.94 o
   1  -8  16       14.93       19.74      3.85 o
   2  -8  16      133.70      124.37      7.13 o
   3  -8  16       35.79       52.93      5.25 o
   4  -8  16       25.87       20.37      3.78 o
  -2  -7  16       48.57       54.51      4.00 o
  -1  -7  16       12.56       12.57      2.99 o
   0  -7  16      133.21      111.67      6.08 o
   1  -7  16      485.55      556.77     14.83 o
   2  -7  16        3.80        7.57      3.16 o
   3  -7  16       18.11       15.06      3.57 o
   4  -7  16      180.76      183.80      8.10 o
   5  -7  16       75.61       95.10      6.27 o
   6  -7  16       53.87       64.16      5.60 o
  -3  -6  16        8.68        5.48      2.84 o
  -2  -6  16        4.46        3.25      2.28 o
  -1  -6  16        6.88        5.05      2.29 o
   0  -6  16        9.46        6.56      2.24 o
   1  -6  16       27.04       22.93      2.77 o
   2  -6  16       96.89       88.93      4.99 o
   3  -6  16      318.80      324.00     10.46 o
   4  -6  16       93.55       75.45      5.06 o
   5  -6  16      189.09      198.45      7.97 o
   6  -6  16        2.40        1.20      3.12 o
   7  -6  16        0.09        2.13      2.54 o
  -4  -5  16        0.16        0.51      3.41 o
  -3  -5  16       15.00       22.15      2.99 o
  -2  -5  16       42.43       57.25      4.28 o
  -1  -5  16       37.32       36.05      5.34 o
   0  -5  16        4.22       11.21      2.56 o
   1  -5  16        0.16       -1.32      1.81 o
   2  -5  16      139.69      144.48      4.46 o
   3  -5  16      458.35      428.07      9.30 o
   4  -5  16       52.29       69.47      4.07 o
   5  -5  16      208.34      199.13      7.74 o
   6  -5  16        7.30        3.02      2.22 o
   7  -5  16       61.25       65.12      5.28 o
   8  -5  16       19.10       25.09      3.43 o
  -4  -4  16        0.32        1.46      2.68 o
  -3  -4  16       80.30       81.69      6.87 o
  -2  -4  16       13.57       10.90      2.79 o
  -1  -4  16        8.97       14.67      2.75 o
   0  -4  16      811.67      788.84     14.95 o
   1  -4  16        0.42       -0.37      1.70 o
   2  -4  16      187.57      185.55      5.55 o
   3  -4  16        0.12       -1.93      2.08 o
   4  -4  16       64.37       64.67      4.32 o
   5  -4  16       28.88       21.09      2.36 o
   6  -4  16       22.57       19.50      2.29 o
   7  -4  16        4.99        6.75      3.02 o
   8  -4  16        8.02        5.77      2.56 o
   9  -4  16       46.70       47.65      4.29 o
  -5  -3  16       11.20       13.94      4.35 o
  -4  -3  16        3.62        2.59      2.71 o
  -3  -3  16      101.41      104.11      6.18 o
  -2  -3  16      577.58      521.89     13.41 o
  -1  -3  16      315.05      288.01      8.19 o
   0  -3  16       18.41       12.94      2.12 o
   1  -3  16       31.14       25.60      2.31 o
   2  -3  16       43.16       38.98      3.06 o
   3  -3  16     1221.71     1135.67     17.34 o
   4  -3  16       15.31       17.36      3.37 o
   5  -3  16      304.93      312.37      7.29 o
   6  -3  16        6.31       12.01      2.09 o
   7  -3  16        0.03       -1.87      1.51 o
   8  -3  16       10.29       19.67      2.72 o
   9  -3  16       51.22       65.46      4.00 o
  -5  -2  16       15.19       22.12      3.94 o
  -4  -2  16        0.02        3.24      2.80 o
  -3  -2  16       60.18       56.93     12.14 o
  -2  -2  16        7.12        4.91      2.42 o
  -1  -2  16       38.86       46.56      3.70 o
   0  -2  16      282.96      248.18      7.26 o
   1  -2  16        0.29       -1.91      1.27 o
   2  -2  16      952.56      973.88     15.28 o
   3  -2  16      154.38      158.30      4.61 o
   4  -2  16      480.79      451.03      8.14 o
   5  -2  16      147.26      137.81      4.21 o
   6  -2  16        4.87        5.39      1.90 o
   7  -2  16       43.32       30.00      2.55 o
   8  -2  16        2.08       -1.89      1.49 o
   9  -2  16        0.16        1.06      1.78 o
  10  -2  16        0.05        1.62      1.99 o
  -5  -1  16        0.55        0.06      3.24 o
  -4  -1  16       24.34       22.84      4.55 o
  -3  -1  16      136.76      123.79      6.38 o
  -2  -1  16        1.60       -1.05      2.56 o
  -1  -1  16      350.32      344.12      7.83 o
   0  -1  16        2.06        2.83      2.14 o
   1  -1  16     1172.80     1130.93     17.09 o
   2  -1  16      108.93       95.77      3.63 o
   3  -1  16       35.46       25.69      2.28 o
   4  -1  16        0.32       -0.28      1.56 o
   5  -1  16      128.15      139.34      4.12 o
   6  -1  16      101.43      104.80      4.23 o
   7  -1  16       14.14       12.27      2.19 o
   8  -1  16        0.14       -1.24      1.50 o
   9  -1  16       15.35       12.53      2.24 o
  10  -1  16       30.57       27.14      2.73 o
  -5   0  16       38.64       46.31      5.93 o
  -4   0  16        6.61        9.72      3.65 o
  -3   0  16      304.50      320.45     12.25 o
  -2   0  16       27.94       34.21      4.98 o
  -1   0  16      348.67      335.99      8.93 o
   0   0  16     1143.12     1168.90     17.60 o
   1   0  16      384.80      402.92      7.32 o
   2   0  16      366.53      362.51      6.65 o
   3   0  16      206.56      212.94      5.06 o
   4   0  16      393.33      400.31      7.22 o
   5   0  16      179.27      183.62      5.19 o
   6   0  16        0.37        0.72      1.52 o
   7   0  16       11.20       21.10      2.38 o
   8   0  16      172.11      169.18      5.02 o
   9   0  16        8.05       13.65      1.92 o
  10   0  16        0.02        1.34      1.71 o
  -5   1  16       17.42       32.45      5.31 o
  -4   1  16      291.93      276.86     33.79 o
  -3   1  16        0.04       -0.52      2.87 o
  -2   1  16        0.77        1.45      2.52 o
  -1   1  16        0.30        0.39      2.14 o
   0   1  16     1282.65     1279.52     17.24 o
   1   1  16      745.67      780.45     10.75 o
   2   1  16        0.20        2.03      1.34 o
   3   1  16      132.85      135.33      4.03 o
   4   1  16       88.59       68.37      3.43 o
   5   1  16        1.36        0.45      1.49 o
   6   1  16        1.15        0.82      1.47 o
   7   1  16        0.15       -1.47      1.47 o
   8   1  16        5.24        6.08      1.73 o
   9   1  16       85.16       79.30      3.49 o
  10   1  16        0.67        3.19      1.72 o
  -5   2  16       29.49       35.69      8.11 o
  -4   2  16        2.38        6.67      3.68 o
  -3   2  16        2.98        9.74      3.49 o
  -2   2  16      274.64      238.21      8.45 o
  -1   2  16       14.23       18.33      2.86 o
   0   2  16      197.82      202.17      5.49 o
   1   2  16     1023.98     1016.65     13.13 o
   2   2  16      212.95      228.73      4.77 o
   3   2  16     1125.63     1153.92     14.06 o
   4   2  16       19.92       19.47      2.21 o
   5   2  16       89.38       67.67      3.97 o
   6   2  16        0.42       -0.63      1.32 o
   7   2  16       38.52       34.35      2.23 o
   8   2  16        9.37        8.37      1.56 o
   9   2  16       31.37       36.83      2.56 o
  10   2  16       19.47       23.33      2.19 o
  -5   3  16       10.25        6.64      4.10 o
  -4   3  16        5.53        8.70      3.77 o
  -3   3  16       37.09       30.05      5.17 o
  -2   3  16        5.76        8.58      2.95 o
  -1   3  16       18.61       12.20      2.68 o
   0   3  16      675.03      689.65     11.99 o
   1   3  16       14.75       18.67      3.01 o
   2   3  16      131.05      118.00      4.70 o
   3   3  16      433.56      415.33      6.72 o
   4   3  16      462.24      486.61      8.98 o
   5   3  16        0.79        1.79      1.37 o
   6   3  16      138.34      116.25      4.16 o
   7   3  16       30.80       29.48      2.07 o
   8   3  16       31.66       31.06      2.16 o
   9   3  16        6.10        6.30      1.55 o
  -5   4  16       13.00        8.68      4.05 o
  -4   4  16        1.05        2.85      3.44 o
  -3   4  16        3.99        6.10      3.54 o
  -2   4  16        0.17        5.45      2.91 o
  -1   4  16       17.32       23.72      3.09 o
   0   4  16      359.57      376.36      8.41 o
   1   4  16       45.36       43.70      3.34 o
   2   4  16        0.00        0.81      1.81 o
   3   4  16      454.54      454.98      8.82 o
   4   4  16      264.53      243.40      7.99 o
   5   4  16       99.71       87.73      3.54 o
   6   4  16       91.34      108.62      3.27 o
   7   4  16        7.82        6.47      1.52 o
   8   4  16        6.73        7.50      1.57 o
   9   4  16       66.45       47.22      2.50 o
  -4   5  16        0.23       -0.53      3.60 o
  -3   5  16      113.21      114.28      8.18 o
  -2   5  16       24.24       20.74      5.99 o
  -1   5  16       71.70       70.19      4.67 o
   0   5  16      134.60      109.77      4.58 o
   1   5  16       36.27       38.33      2.82 o
   2   5  16       13.75       19.33      3.14 o
   3   5  16       89.83       93.68      3.83 o
   4   5  16        1.79        2.06      1.63 o
   5   5  16        7.34       13.19      1.86 o
   6   5  16        0.04       -0.84      1.38 o
   7   5  16       11.16       12.35      1.67 o
   8   5  16       17.69       15.59      1.85 o
   9   5  16        1.47        4.41      1.47 o
  -3   6  16        2.12        2.82      3.81 o
  -2   6  16        6.06       -0.26      3.57 o
  -1   6  16        0.27       -1.83      2.26 o
   0   6  16        1.76        2.55      2.82 o
   1   6  16       42.00       57.66      4.81 o
   2   6  16        0.10        2.65      2.60 o
   3   6  16       77.47       76.46      4.26 o
   4   6  16       77.76       82.59      4.17 o
   5   6  16        0.35       -0.91      1.69 o
   6   6  16       49.00       56.88      3.34 o
   7   6  16        3.41        5.30      1.79 o
   8   6  16        0.05        1.91      1.68 o
  -2   7  16       11.81        7.57      4.18 o
  -1   7  16       28.64       26.68      4.40 o
   0   7  16       73.42       90.93      7.34 o
   1   7  16       44.68       50.51      4.14 o
   2   7  16        1.31        1.83      4.40 o
   3   7  16       13.81       14.33      2.72 o
   4   7  16        5.24        4.44      2.22 o
   5   7  16      139.06      153.41      5.06 o
   6   7  16        9.03       10.25      2.10 o
   7   7  16        4.39        4.68      1.71 o
  -1   8  16       70.80       86.93     15.86 o
   0   8  16       17.18       21.18      4.81 o
   1   8  16        0.21        2.12      2.34 o
   2   8  16       64.58       73.55      4.86 o
   3   8  16        3.55        2.58      2.40 o
   4   8  16        1.27        2.65      2.44 o
   5   8  16       49.65       55.59      3.26 o
  -1  -7  17        4.41        7.42      2.70 o
   0  -7  17       35.86       35.84      6.57 o
   1  -7  17       24.77       29.58      4.30 o
   2  -7  17        0.54        0.01      2.90 o
   3  -7  17        6.70        4.39      4.57 o
   4  -7  17        0.68       -0.28      2.67 o
   5  -7  17        1.55        0.47      2.54 o
  -2  -6  17        0.15        1.90      2.09 o
  -1  -6  17        0.05        2.50      2.36 o
   0  -6  17       24.33       16.35      3.08 o
   1  -6  17        3.44        3.29      2.50 o
   2  -6  17        7.42        9.53      2.65 o
   3  -6  17        9.61        7.20      2.58 o
   4  -6  17        4.20       16.06      3.52 o
   5  -6  17        3.43        2.63      2.50 o
   6  -6  17       60.22       51.01      5.20 o
   7  -6  17        8.86       12.00      3.38 o
  -3  -5  17        1.04        0.51      2.53 o
  -2  -5  17       23.95       15.54      3.17 o
  -1  -5  17       39.95       51.02      4.07 o
   0  -5  17      124.98      120.21     12.06 o
   1  -5  17       15.97       15.84      3.49 o
   2  -5  17      140.95       96.47      9.85 o
   3  -5  17       20.76       18.89      2.75 o
   4  -5  17      105.64      128.30      5.15 o
   5  -5  17      193.11      213.78      6.53 o
   6  -5  17       51.34       60.82      5.33 o
   7  -5  17       68.60       74.99      5.85 o
   8  -5  17        5.54        5.04      2.87 o
  -4  -4  17        9.13        3.42      3.47 o
  -3  -4  17       11.64       11.33      3.55 o
  -2  -4  17        1.10       -0.42      2.86 o
  -1  -4  17       15.24       24.10      3.18 o
   0  -4  17        8.47        6.55      2.28 o
   1  -4  17        9.05        6.31      2.87 o
   2  -4  17       45.71       47.28      4.63 o
   3  -4  17      585.62      529.40     11.79 o
   4  -4  17      106.61      123.16      5.84 o
   5  -4  17        5.32        7.51      1.97 o
   6  -4  17       63.60       55.10      3.76 o
   7  -4  17       14.12        9.42      2.67 o
   8  -4  17        4.12        0.75      2.47 o
  -4  -3  17        3.62        0.00      3.56 o
  -3  -3  17       39.92       41.57      9.09 o
  -2  -3  17       18.64       20.55      3.77 o
  -1  -3  17       11.07        9.41      3.16 o
   0  -3  17       15.17       12.12      2.72 o
   1  -3  17      100.75       90.09      5.28 o
   2  -3  17       26.66       15.75      2.62 o
   3  -3  17       46.27       43.43      3.19 o
   4  -3  17       56.39       48.90      3.33 o
   5  -3  17       21.78       14.43      2.53 o
   6  -3  17      117.27      140.21      5.14 o
   7  -3  17       21.51       26.86      2.92 o
   8  -3  17       15.70       14.73      2.83 o
   9  -3  17        0.03       -2.22      2.09 o
  -4  -2  17        4.89        1.87      3.56 o
  -3  -2  17       14.91       15.80      5.43 o
  -2  -2  17        0.65        2.24      2.55 o
  -1  -2  17        1.47       -1.28      2.14 o
   0  -2  17       12.04       15.12      3.37 o
   1  -2  17       38.11       33.65      2.51 o
   2  -2  17      251.82      246.42      6.49 o
   3  -2  17       14.04       19.80      2.98 o
   4  -2  17       16.23       14.94      2.24 o
   5  -2  17        1.85       -0.35      1.52 o
   6  -2  17      317.96      312.20      8.90 o
   7  -2  17        3.95        9.07      2.28 o
   8  -2  17        0.20        3.30      1.81 o
   9  -2  17        3.16        1.08      1.93 o
  -5  -1  17       45.11       51.48      6.32 o
  -4  -1  17        0.54       -3.79      3.07 o
  -3  -1  17        0.23        0.38      2.92 o
  -2  -1  17       54.83       44.45      4.45 o
  -1  -1  17        1.17        2.59      2.84 o
   0  -1  17        2.60       -0.61      1.87 o
   1  -1  17       18.45       22.09      3.42 o
   2  -1  17      386.26      382.49      9.30 o
   3  -1  17       78.11       81.37      3.75 o
   4  -1  17       62.48       55.29      2.99 o
   5  -1  17       92.88       72.99      3.69 o
   6  -1  17       14.36        4.78      1.93 o
   7  -1  17      253.50      258.41      6.72 o
   8  -1  17        3.06       -0.60      1.67 o
   9  -1  17        3.89        1.40      1.74 o
  -5   0  17       58.91       72.59     11.95 o
  -4   0  17        2.18       -1.12      3.14 o
  -3   0  17       54.70       54.24      6.03 o
  -2   0  17       96.33       91.64      6.84 o
  -1   0  17        0.94        1.56      2.11 o
   0   0  17       10.57       25.03      2.97 o
   1   0  17       92.21       96.58      4.13 o
   2   0  17      154.96      151.02      4.96 o
   3   0  17      346.31      338.39      6.94 o
   4   0  17       36.06       48.28      2.77 o
   5   0  17      246.67      231.44      6.08 o
   6   0  17      294.78      314.46      8.41 o
   7   0  17       29.24       35.55      3.60 o
   8   0  17       58.23       52.16      3.26 o
   9   0  17       10.02        5.16      1.78 o
  -5   1  17        1.05       -2.00      3.46 o
  -4   1  17       25.49       29.46      6.81 o
  -3   1  17        6.70        8.42      3.99 o
  -2   1  17        0.28        1.39      3.15 o
  -1   1  17       80.09       77.45      4.92 o
   0   1  17        4.73       17.64      2.62 o
   1   1  17      214.99      231.59      6.20 o
   2   1  17       57.43       62.24      3.16 o
   3   1  17       42.66       36.08      2.53 o
   4   1  17       77.67       86.59      3.38 o
   5   1  17        3.45        0.38      1.64 o
   6   1  17        8.72        1.14      1.69 o
   7   1  17       13.68       13.95      2.20 o
   8   1  17       49.34       54.48      3.15 o
   9   1  17        5.06        0.77      1.69 o
  -5   2  17       11.10       16.71      4.48 o
  -4   2  17        6.27        6.89      3.85 o
  -3   2  17       50.37       60.07      8.70 o
  -2   2  17        5.60        4.48      3.46 o
  -1   2  17      212.94      211.78      6.91 o
   0   2  17       53.02       56.64      3.83 o
   1   2  17      285.64      295.01     10.69 o
   2   2  17      616.66      596.77      9.78 o
   3   2  17       27.71       28.07      2.31 o
   4   2  17       81.19       81.43      4.60 o
   5   2  17      122.68      130.08      4.48 o
   6   2  17      278.96      277.44      6.48 o
   7   2  17       26.87       39.29      2.78 o
   8   2  17       34.78       31.10      2.54 o
   9   2  17        0.00        1.98      1.73 o
  -4   3  17       23.00       31.47     10.53 o
  -3   3  17       37.76       32.19      5.23 o
  -2   3  17      187.75      174.32     24.04 o
  -1   3  17      363.65      339.62      8.92 o
   0   3  17      126.68      128.03      5.33 o
   1   3  17       66.43       80.22      3.82 o
   2   3  17      163.67      149.66      4.43 o
   3   3  17      306.79      347.42     11.00 o
   4   3  17      262.00      256.83      6.38 o
   5   3  17      292.06      253.84      6.22 o
   6   3  17       18.96       18.35      2.25 o
   7   3  17       70.99       67.86      3.27 o
   8   3  17       13.69       10.85      1.97 o
   9   3  17        0.96        0.65      1.68 o
  -4   4  17       14.69       15.92      4.79 o
  -3   4  17       14.36       17.99      4.59 o
  -2   4  17        2.96        5.83      3.63 o
  -1   4  17        5.00        9.22      2.53 o
   0   4  17       12.40        7.58      2.41 o
   1   4  17       61.29       78.06      3.72 o
   2   4  17       19.12       20.26      2.18 o
   3   4  17       15.42       19.68      2.37 o
   4   4  17        0.02        4.78      1.84 o
   5   4  17      162.83      157.94      6.75 o
   6   4  17      283.15      288.39      6.92 o
   7   4  17        7.68        6.63      1.81 o
   8   4  17       19.44       21.37      2.20 o
   9   4  17        0.66        1.16      1.63 o
  -3   5  17        2.90        0.41      4.97 o
  -2   5  17       50.99       41.05      4.47 o
  -1   5  17        9.96        3.47      2.23 o
   0   5  17       43.68       61.70      4.68 o
   1   5  17      115.08      118.42      4.48 o
   2   5  17       15.03       16.39      2.87 o
   3   5  17        0.93        1.72      2.01 o
   4   5  17        7.35       13.95      2.15 o
   5   5  17        4.49        4.90      1.86 o
   6   5  17        9.72       13.59      2.36 o
   7   5  17       49.66       51.53      3.29 o
   8   5  17        1.83       -1.78      1.51 o
  -2   6  17        3.06        0.08      3.41 o
  -1   6  17       58.11       51.83      4.91 o
   0   6  17        3.71        3.43      3.53 o
   1   6  17       77.77       65.94      6.15 o
   2   6  17       80.12       76.83      5.31 o
   3   6  17        1.66        0.61      2.12 o
   4   6  17        8.29        9.53      3.18 o
   5   6  17        0.71        0.40      1.89 o
   6   6  17       17.96       17.27      2.52 o
   7   6  17        4.88        8.83      2.12 o
  -1   7  17        6.69       13.35      4.34 o
   0   7  17        4.18        5.72      5.03 o
   1   7  17       47.14       56.11      6.20 o
   2   7  17      221.40      243.33     13.38 o
   3   7  17       13.36       16.00      3.28 o
   4   7  17        1.53        1.43      2.11 o
   5   7  17       44.12       47.54      3.65 o
   6   7  17        0.57        1.20      2.22 o
   1   8  17       21.91       25.46      5.04 o
   2   8  17        2.75        2.83      2.51 o
   3   8  17       13.03        8.28      2.65 o
   1  -7  18      111.82      154.35      9.56 o
   2  -7  18        0.46       -1.20      2.88 o
   3  -7  18        1.31        0.75      2.56 o
   4  -7  18        6.91        5.66      3.04 o
  -1  -6  18       59.90       56.09      4.72 o
   0  -6  18       66.15       66.79      5.09 o
   1  -6  18        4.06        2.32      2.56 o
   2  -6  18       46.31       54.50      4.51 o
   3  -6  18       16.24       24.04      3.48 o
   4  -6  18        5.23        5.94      3.06 o
   5  -6  18       27.62       12.38      3.54 o
   6  -6  18       34.59       31.25      4.50 o
  -2  -5  18        1.00        1.21      4.49 o
  -1  -5  18       10.12       10.17      3.43 o
   0  -5  18       83.35       87.20     12.02 o
   1  -5  18       22.13       30.50      6.03 o
   2  -5  18        0.03       -3.81      2.54 o
   3  -5  18        0.24       -1.53      2.18 o
   4  -5  18        2.52        9.65      2.47 o
   5  -5  18        0.85       -1.07      1.93 o
   6  -5  18       65.24       69.87      5.75 o
   7  -5  18        2.73       -3.23      2.62 o
  -3  -4  18        2.20       -0.89      3.26 o
  -2  -4  18        9.38        6.19      3.12 o
  -1  -4  18        0.99        1.10      2.82 o
   0  -4  18       50.71       54.51      5.03 o
   1  -4  18       16.93       25.34      3.82 o
   2  -4  18        9.21       -1.03      2.51 o
   3  -4  18       32.51       40.27      3.78 o
   4  -4  18      112.90       99.76      5.26 o
   5  -4  18      276.13      296.82      7.70 o
   6  -4  18       16.94       25.07      3.42 o
   7  -4  18        0.02        5.52      2.63 o
   8  -4  18        8.63       14.38      3.13 o
  -3  -3  18       18.80       20.47      3.96 o
  -2  -3  18       62.41       60.43      5.50 o
  -1  -3  18       13.63       26.04      5.74 o
   0  -3  18       82.10       75.34      7.21 o
   1  -3  18      137.35      139.06      5.83 o
   2  -3  18       24.06       21.21      2.90 o
   3  -3  18       62.11       65.80      4.28 o
   4  -3  18      392.39      373.18      9.44 o
   5  -3  18       43.26       51.64      3.55 o
   6  -3  18       13.20       11.05      2.84 o
   7  -3  18        3.29        1.58      2.00 o
   8  -3  18       30.36       32.07      3.76 o
  -4  -2  18        8.18        5.56      4.15 o
  -3  -2  18       97.86      107.76      8.02 o
  -2  -2  18       92.07       87.94      5.96 o
  -1  -2  18        4.36        8.07      3.07 o
   0  -2  18       11.86       11.00      3.01 o
   1  -2  18       53.67       57.38      4.12 o
   2  -2  18        7.94       12.95      2.56 o
   3  -2  18      192.37      178.90      5.59 o
   4  -2  18        5.52        5.71      1.94 o
   5  -2  18        5.84        4.82      2.62 o
   6  -2  18       60.05       64.88      4.34 o
   7  -2  18       35.50       24.57      4.21 o
   8  -2  18        0.15        0.33      1.74 o
   9  -2  18        0.06        1.74      2.33 o
  -4  -1  18        3.79        2.68      4.26 o
  -3  -1  18       29.04       29.69      5.06 o
  -2  -1  18        3.20        6.14      2.84 o
  -1  -1  18      164.61      164.19      7.38 o
   0  -1  18       52.61       47.17      3.87 o
   1  -1  18       49.16       45.91      3.64 o
   2  -1  18        1.99       -0.10      1.62 o
   3  -1  18       35.76       37.43      2.96 o
   4  -1  18       92.95       95.34      4.14 o
   5  -1  18        2.77        2.96      1.87 o
   6  -1  18       79.91       65.08      3.73 o
   7  -1  18       82.43       76.43      4.23 o
   8  -1  18        0.55       -1.99      1.84 o
   9  -1  18       18.14       26.53      3.35 o
  -4   0  18        0.67        2.44      3.62 o
  -3   0  18       20.09       26.43      4.98 o
  -2   0  18       22.45       25.02      3.85 o
  -1   0  18       41.05       43.29      6.58 o
   0   0  18      248.70      248.38      8.72 o
   1   0  18        4.99        7.02      2.21 o
   2   0  18       66.09       66.19      3.65 o
   3   0  18        2.79        2.89      2.66 o
   4   0  18      190.08      185.22      5.28 o
   5   0  18       73.01       68.71      3.71 o
   6   0  18      151.75      162.99      6.88 o
   7   0  18        1.59        1.59      1.94 o
   8   0  18      247.75      253.97      6.67 o
   9   0  18        1.84        2.38      1.72 o
  -4   1  18       74.46       85.82     12.52 o
  -3   1  18        2.57        5.72      3.81 o
  -2   1  18        2.29       -0.81      2.92 o
  -1   1  18        7.77       20.18      3.47 o
   0   1  18        4.43        2.45      2.03 o
   1   1  18        3.36        1.61      1.70 o
   2   1  18        2.26        2.02      1.70 o
   3   1  18      201.75      204.45      5.27 o
   4   1  18        3.85        3.01      1.90 o
   5   1  18       62.38       73.93      3.72 o
   6   1  18        2.07        2.25      1.83 o
   7   1  18      271.97      249.75      7.30 o
   8   1  18        8.38       11.73      2.19 o
   9   1  18       36.10       36.23      2.96 o
  -4   2  18        5.26        8.24      4.52 o
  -3   2  18       84.74       93.35     12.50 o
  -2   2  18       26.26       25.73      3.92 o
  -1   2  18       36.09       44.46      3.95 o
   0   2  18       12.70        9.84      3.74 o
   1   2  18        1.98        1.81      1.79 o
   2   2  18       15.59       16.54      2.31 o
   3   2  18      154.00      172.15      4.84 o
   4   2  18      498.36      475.42      9.51 o
   5   2  18       27.98       30.35      2.80 o
   6   2  18       10.60        7.40      2.07 o
   7   2  18        1.73        1.57      1.76 o
   8   2  18       25.64       28.18      2.66 o
   9   2  18        5.87        4.21      1.85 o
  -3   3  18        8.81        8.78      4.13 o
  -2   3  18        2.54        2.04      2.98 o
  -1   3  18        8.01        5.26      2.77 o
   0   3  18        5.45        7.66      2.94 o
   1   3  18       39.55       45.08      3.34 o
   2   3  18        2.70        0.73      1.70 o
   3   3  18       91.63       97.56      4.23 o
   4   3  18      157.99      155.28      8.59 o
   5   3  18       91.94       67.59      3.56 o
   6   3  18       67.68       84.12      3.81 o
   7   3  18       51.04       52.31      3.14 o
   8   3  18       23.08       22.57      2.41 o
  -3   4  18        0.06        0.88      3.55 o
  -2   4  18        9.97        6.54      3.02 o
  -1   4  18       14.15       10.23      3.14 o
   0   4  18        4.30        5.36      2.38 o
   1   4  18       12.98        6.60      1.99 o
   2   4  18        0.19       -0.53      1.90 o
   3   4  18       64.27       62.97      3.51 o
   4   4  18      119.50      125.33      4.66 o
   5   4  18       61.88       72.35      3.67 o
   6   4  18      104.53      113.67      4.29 o
   7   4  18       10.76        6.78      1.94 o
   8   4  18       30.05       36.34      2.80 o
  -2   5  18        0.10        0.63      2.97 o
  -1   5  18        0.86        1.21      2.30 o
   0   5  18       12.67       15.67      2.73 o
   1   5  18        7.33        5.99      2.30 o
   2   5  18        0.01        0.54      1.97 o
   3   5  18       18.11       17.16      2.68 o
   4   5  18      109.97      100.67      4.86 o
   5   5  18       36.55       42.92      3.45 o
   6   5  18       72.08       80.19      4.99 o
   7   5  18       28.80       26.20      2.76 o
  -1   6  18       11.10       11.00      4.41 o
   0   6  18        0.20       -0.57      3.58 o
   1   6  18        6.38        8.38      3.90 o
   2   6  18        0.45        1.76      3.07 o
   3   6  18       28.27       27.05      3.93 o
   4   6  18        6.67        5.29      2.38 o
   5   6  18        2.79        5.24      2.24 o
   6   6  18        6.62       13.97      2.49 o
   1   7  18        8.41       14.63      4.27 o
   2   7  18        1.55        1.17      2.69 o
   3   7  18        1.49        3.31      3.01 o
   4   7  18        5.91        6.75      2.56 o
   5   7  18       13.23       16.45      2.92 o
   1  -6  19        3.27        1.93      2.58 o
   2  -6  19        9.67       12.15      3.25 o
   3  -6  19        1.01        0.09      2.40 o
   4  -6  19       12.35       18.93      3.93 o
  -1  -5  19       12.16       17.98      4.08 o
   0  -5  19        0.39       -1.06      2.48 o
   1  -5  19        2.92       -0.86      2.59 o
   2  -5  19       16.57       17.37      3.92 o
   3  -5  19        1.27       -1.05      2.41 o
   4  -5  19       12.60       13.27      4.10 o
   5  -5  19        1.49        1.31      2.19 o
   6  -5  19        2.33       -0.74      2.67 o
  -2  -4  19       27.93       15.22      3.98 o
  -1  -4  19      116.67      112.65      6.85 o
   0  -4  19       15.54       21.84      3.90 o
   1  -4  19        6.12        6.90      3.28 o
   2  -4  19       69.99       59.14      5.28 o
   3  -4  19      121.07      122.26      6.07 o
   4  -4  19        0.02        0.96      2.70 o
   5  -4  19       16.90       18.21      3.80 o
   6  -4  19       42.60       35.21      4.51 o
   7  -4  19       81.25       81.80      6.10 o
  -2  -3  19       59.93       60.56      5.50 o
  -1  -3  19       25.55       29.69      4.21 o
   0  -3  19        1.41        3.32      2.98 o
   1  -3  19       14.10       18.08      3.74 o
   2  -3  19        4.96        5.95      3.33 o
   3  -3  19       15.99       17.84      2.97 o
   4  -3  19      239.05      237.89      7.55 o
   5  -3  19       33.45       50.37      7.29 o
   6  -3  19      146.23      187.40      7.08 o
   7  -3  19       20.13       23.35      3.08 o
   8  -3  19        4.41        5.75      2.66 o
  -3  -2  19       42.02       48.51      5.57 o
  -2  -2  19        8.60        9.58      3.45 o
  -1  -2  19        1.12        4.57      3.05 o
   0  -2  19       45.43       46.65      4.66 o
   1  -2  19       14.43       17.03      3.08 o
   2  -2  19       11.11        8.44      2.64 o
   3  -2  19       16.36       18.31      4.86 o
   4  -2  19       43.63       56.32      3.65 o
   5  -2  19       39.52       38.85      3.67 o
   6  -2  19       37.62       32.98      3.56 o
   7  -2  19        1.71        3.84      2.51 o
   8  -2  19       14.78       24.64      3.67 o
  -3  -1  19       13.38       14.62      3.74 o
  -2  -1  19        9.23        6.61      3.13 o
  -1  -1  19        1.49        3.73      2.89 o
   0  -1  19       15.13       11.50      4.67 o
   1  -1  19        4.20        2.36      2.28 o
   2  -1  19        4.33       -0.69      1.88 o
   3  -1  19       40.20       40.34      3.20 o
   4  -1  19        1.32        5.70      1.93 o
   5  -1  19       16.71       20.12      2.90 o
   6  -1  19       79.23       72.82      4.50 o
   7  -1  19      110.92      118.93      4.99 o
   8  -1  19        5.32        3.81      2.15 o
  -3   0  19        0.11       -2.41      3.31 o
  -2   0  19       26.74       31.81      4.46 o
  -1   0  19       58.02       68.67      5.43 o
   0   0  19       11.36       13.61      2.92 o
   1   0  19       30.91       33.56      3.41 o
   2   0  19       15.17       16.97      2.74 o
   3   0  19        2.43        0.74      1.77 o
   4   0  19       74.52       64.34      4.22 o
   5   0  19       35.32       26.61      3.14 o
   6   0  19       80.17       73.35      3.98 o
   7   0  19        8.73       15.64      2.61 o
   8   0  19      108.58      136.55      5.13 o
  -3   1  19        9.17       13.45      4.67 o
  -2   1  19        2.42       -3.81      2.68 o
  -1   1  19       18.81       22.31      4.51 o
   0   1  19        1.54        3.06      2.31 o
   1   1  19       27.07       25.51      3.10 o
   2   1  19       13.91       18.03      2.44 o
   3   1  19       11.04        9.15      2.23 o
   4   1  19       21.96       17.45      2.84 o
   5   1  19        1.57        1.00      1.82 o
   6   1  19       38.08       40.15      4.71 o
   7   1  19      167.23      192.00      6.80 o
   8   1  19       38.02       22.53      2.71 o
  -3   2  19        3.09        3.70      5.42 o
  -2   2  19        9.98       10.27      3.47 o
  -1   2  19       12.61        7.03      3.12 o
   0   2  19        4.86        7.66      2.69 o
   1   2  19       42.73       51.20      3.92 o
   2   2  19        8.85        4.70      1.98 o
   3   2  19      102.09       88.56      5.54 o
   4   2  19       54.40       54.60      3.50 o
   5   2  19      224.55      204.40      6.00 o
   6   2  19        6.02        6.05      2.08 o
   7   2  19       50.29       40.85      3.08 o
   8   2  19       25.77       27.20      2.75 o
  -2   3  19       62.11       87.42      6.08 o
  -1   3  19       36.41       43.46      4.98 o
   0   3  19       26.28       31.66      3.51 o
   1   3  19        1.31        1.40      1.97 o
   2   3  19       49.59       58.28      4.10 o
   3   3  19       24.52       26.76      3.54 o
   4   3  19        3.94        7.43      2.19 o
   5   3  19        6.38        9.79      2.24 o
   6   3  19      157.90      158.06      5.99 o
   7   3  19       23.91       22.30      2.56 o
   8   3  19        1.60        2.00      1.86 o
  -2   4  19        0.03       -2.83      2.73 o
  -1   4  19       33.01       25.08      3.96 o
   0   4  19        1.29        0.38      2.05 o
   1   4  19      132.19      164.03      7.22 o
   2   4  19      115.53      128.16      5.65 o
   3   4  19        0.02        1.03      2.36 o
   4   4  19       45.14       40.81      3.21 o
   5   4  19        0.00        1.46      1.97 o
   6   4  19       24.28       24.50      2.65 o
   7   4  19       11.41        9.09      2.48 o
  -1   5  19        0.99       -2.83      3.43 o
   0   5  19       12.81        8.27      4.06 o
   1   5  19       63.55       61.12      6.43 o
   2   5  19       16.88       15.42      3.44 o
   3   5  19       29.57       33.89      4.21 o
   4   5  19       22.99       28.55      3.33 o
   5   5  19       74.32       79.80      4.50 o
   6   5  19        0.92        3.06      2.86 o
   0   6  19        7.03       14.37      4.52 o
   1   6  19        0.00        0.13      3.39 o
   2   6  19        0.23        1.85      2.88 o
   3   6  19        0.14        2.60      2.84 o
   4   6  19        4.72        6.61      2.91 o
   5   6  19      145.61      135.25      8.17 o
   1  -5  20       27.30       19.60      5.36 o
   2  -5  20        4.11        5.86      5.64 o
   3  -5  20        0.19       -3.83      2.56 o
   4  -5  20      100.72       99.36      5.73 o
   0  -4  20        1.10       -0.24      4.65 o
   1  -4  20        0.78        3.45      3.16 o
   2  -4  20       25.30       42.99      5.14 o
   3  -4  20        0.05       -3.32      2.64 o
   4  -4  20        0.00       -2.69      2.13 o
   5  -4  20        1.64       -1.18      5.05 o
   6  -4  20        7.82        6.71      2.94 o
  -1  -3  20        0.20       -0.50      3.60 o
   0  -3  20        0.34        0.31      2.81 o
   1  -3  20       47.39       57.54      5.36 o
   2  -3  20       10.28       14.66      4.23 o
   3  -3  20       56.15       59.54      5.87 o
   4  -3  20        1.56        4.76      2.31 o
   5  -3  20        0.79       -1.15      2.74 o
   6  -3  20        0.05       -0.46      4.41 o
   7  -3  20       49.95       40.71      3.79 o
  -2  -2  20        5.85        4.14      3.39 o
  -1  -2  20        2.76       13.40      3.74 o
   0  -2  20       33.83       30.82      4.43 o
   1  -2  20       48.70       53.67      5.05 o
   2  -2  20      104.15      102.03      5.45 o
   3  -2  20       26.60       31.41      3.51 o
   4  -2  20       18.25       15.12      3.49 o
   5  -2  20        6.07        7.55      3.08 o
   6  -2  20       41.32       46.23      4.23 o
   7  -2  20        0.61       -2.30      2.23 o
  -2  -1  20       19.17       21.09      4.12 o
  -1  -1  20        0.12        4.38      3.99 o
   0  -1  20       33.89       29.46      4.23 o
   1  -1  20       67.78       62.77      4.54 o
   2  -1  20        0.68        0.34      2.02 o
   3  -1  20       36.04       43.41      3.83 o
   4  -1  20       29.37       37.36      4.64 o
   5  -1  20       69.69       76.27      4.76 o
   6  -1  20        9.71        6.81      2.72 o
   7  -1  20        1.35       -0.49      2.28 o
  -2   0  20       29.62       33.14      4.67 o
  -1   0  20       32.39       43.46      4.84 o
   0   0  20       68.41       59.04      6.79 o
   1   0  20        0.82        0.88      2.18 o
   2   0  20        0.52       -0.93      1.94 o
   3   0  20        0.07        1.55      2.06 o
   4   0  20       12.09       11.95      2.70 o
   5   0  20        5.88        9.16      2.58 o
   6   0  20        1.68        2.70      2.37 o
   7   0  20       20.97       30.26      3.19 o
   8   0  20       57.12       57.03      3.79 o
  -2   1  20        8.88        9.19      3.67 o
  -1   1  20        0.35       -2.60      2.76 o
   0   1  20       10.42        9.99      3.33 o
   1   1  20       48.30       58.88      6.10 o
   2   1  20        3.09        3.49      2.10 o
   3   1  20       19.64       15.06      2.99 o
   4   1  20        8.61       10.63      2.61 o
   5   1  20        8.85       10.01      2.68 o
   6   1  20        0.26        0.41      1.92 o
   7   1  20      117.55      139.35      6.95 o
   8   1  20       68.68       79.98      4.29 o
  -2   2  20       35.51       29.13      5.55 o
  -1   2  20       18.52       17.15      3.84 o
   0   2  20       16.47       16.14      3.20 o
   1   2  20        6.20        2.72      2.19 o
   2   2  20       66.20       83.40      5.61 o
   3   2  20       12.64        9.36      2.68 o
   4   2  20        4.78        8.51      2.56 o
   5   2  20       13.55       12.66      2.94 o
   6   2  20        0.66        0.85      1.93 o
   7   2  20       11.29       14.16      2.45 o
  -1   3  20       14.60       23.14      3.85 o
   0   3  20        0.07        2.20      2.46 o
   1   3  20       97.51       94.95      4.99 o
   2   3  20       16.58       20.62      3.66 o
   3   3  20        0.44       -0.11      2.17 o
   4   3  20      104.53      116.04      5.48 o
   5   3  20        1.29       -1.69      1.90 o
   6   3  20        2.92        2.41      1.99 o
   7   3  20        3.06        1.59      1.96 o
  -1   4  20        0.02        2.20      3.56 o
   0   4  20        0.07       -0.96      2.33 o
   1   4  20       26.83       28.95      5.60 o
   2   4  20        0.91        1.95      2.60 o
   3   4  20      145.77      171.95      6.45 o
   4   4  20       15.34       22.49      3.22 o
   5   4  20        0.02        0.50      1.94 o
   6   4  20        4.27        8.19      2.55 o
   1   5  20        4.88        2.32      3.29 o
   2   5  20        4.93        9.87      3.91 o
   3   5  20       30.82       34.43      4.49 o
   4   5  20        1.55       -3.35      2.46 o
   5   5  20        3.75        4.86      2.35 o
   2  -4  21       17.66       13.38      4.67 o
   3  -4  21       14.75       10.38      3.57 o
   4  -4  21        2.89        0.27      3.81 o
   1  -3  21       41.42       50.02      5.29 o
   2  -3  21       13.32       26.14      4.15 o
   3  -3  21        1.52       -1.09      2.85 o
   4  -3  21        2.08        1.86      2.79 o
   5  -3  21        0.84        1.91      2.72 o
   0  -2  21       18.47       19.81      3.81 o
   1  -2  21       36.35       36.57      4.69 o
   2  -2  21       35.68       38.38      5.11 o
   3  -2  21        5.33       -0.69      3.05 o
   4  -2  21       22.17       19.53      3.92 o
   5  -2  21        8.73        6.41      3.01 o
   6  -2  21       24.58       24.81      4.23 o
  -1  -1  21        0.41       -4.70      4.22 o
   0  -1  21        0.01       -1.30      2.92 o
   1  -1  21        7.54        5.41      3.20 o
   2  -1  21        4.79        5.63      2.61 o
   3  -1  21        1.32       -2.12      1.96 o
   4  -1  21       14.07       17.50      3.52 o
   5  -1  21       28.23       36.27      3.81 o
   6  -1  21        9.19       13.77      3.46 o
  -1   0  21       60.68       76.51      5.97 o
   0   0  21        0.53        0.42      2.98 o
   1   0  21        3.40        8.27      3.20 o
   2   0  21        1.29        1.68      2.17 o
   3   0  21        1.94       -0.95      3.67 o
   4   0  21       23.74       17.33      4.39 o
   5   0  21       14.00       10.46      3.26 o
   6   0  21       33.59       32.07      3.76 o
   7   0  21       34.05       26.38      3.63 o
  -1   1  21        7.29        4.88      3.52 o
   0   1  21        2.60        0.88      2.82 o
   1   1  21        8.12        9.56      3.12 o
   2   1  21       13.45       11.99      3.46 o
   3   1  21        0.19       -1.41      2.50 o
   4   1  21        7.26        5.06      2.50 o
   5   1  21        5.02       -1.52      2.35 o
   6   1  21        3.33        3.61      2.51 o
   7   1  21       39.65       32.11      3.60 o
   0   2  21        0.45        0.27      2.99 o
   1   2  21       13.93       16.08      3.04 o
   2   2  21       12.08        9.73      3.32 o
   3   2  21        9.16       18.44      9.28 o
   4   2  21       25.70       34.38      3.80 o
   5   2  21        2.42        1.31      2.43 o
   6   2  21        1.01       -0.14      2.18 o
   0   3  21        1.34        5.54      2.98 o
   1   3  21        1.90        3.35      3.04 o
   2   3  21       16.83        9.55      3.27 o
   3   3  21       19.99       24.78      3.43 o
   4   3  21        2.19        5.15      2.95 o
   5   3  21       19.58       19.92      3.55 o
   6   3  21       22.88       27.75      3.04 o
   1   4  21       60.93       55.60      6.84 o
   2   4  21       68.05       79.32     11.59 o
   3   4  21        0.95        2.80      3.02 o
   4   4  21        0.00        2.58      3.48 o
   2  -2  22       10.93       19.31      3.97 o
   3  -2  22        1.64        1.97      3.48 o
   4  -2  22        4.23        0.51      2.78 o
   1  -1  22        3.48        0.70      3.19 o
   2  -1  22       23.21       27.61      4.27 o
   3  -1  22        5.04        9.26      3.43 o
   4  -1  22       40.61       39.07      4.72 o
   5  -1  22        3.83       -0.02      2.79 o
   1   0  22       63.63       53.19      5.28 o
   2   0  22        4.72        5.95      5.62 o
   3   0  22        5.94        8.66      3.51 o
   4   0  22        1.82        5.93      3.05 o
   5   0  22        9.87        7.92      3.08 o
   1   1  22        5.82        0.69      2.93 o
   2   1  22        0.46        0.27      3.04 o
   3   1  22       11.32       14.05      3.64 o
   4   1  22        0.63        2.31      2.87 o
   5   1  22       33.24       30.36      3.91 o
   2   2  22        4.53        4.71      4.31 o
   3   2  22       13.89       24.19      5.34 o
   4   2  22        9.59       11.69      3.59 o
 
